# Supplementary material for: Absorption‐coefficient calculation of short‐wavelength photoresist materials: From EUV to BEUV and water window X‐ray
Source: Smart Mol. 2024 Dec 16;3(4):e20240043. doi: 10.1002/smo.20240043 (PMC12755219; doi:10.1002/smo.20240043)
Supplement: Supplementary file 2 — Supporting Information S2 [file SMO2-3-e20240043-s014.sdf]

DPIHFA_land_v.log
 OpenBabel10142408033D
Gaussian share/apps/gauss/g16B02/g16/g16 # b3lyp/lanl2dz iop(6/45=200) volume
 30 26  0  0  0  0  0  0  0  0999 V2000
   -1.3023    1.6338   -0.1514 C   0  0  0  0  0  0  0  0  0  0  0  0
   -1.0526   -0.5130   -0.4298 I   0  0  0  0  0  0  0  0  0  0  0  0
   -3.0794   -1.0311    0.0523 C   0  0  0  0  0  0  0  0  0  0  0  0
   -3.4715   -1.0825    1.4016 C   0  0  0  0  0  0  0  0  0  0  0  0
   -2.7728   -0.8521    2.2004 H   0  0  0  0  0  0  0  0  0  0  0  0
   -4.7988   -1.4432    1.7042 C   0  0  0  0  0  0  0  0  0  0  0  0
   -5.1163   -1.4859    2.7422 H   0  0  0  0  0  0  0  0  0  0  0  0
   -5.7042   -1.7541    0.6707 C   0  0  0  0  0  0  0  0  0  0  0  0
   -6.7253   -2.0367    0.9122 H   0  0  0  0  0  0  0  0  0  0  0  0
   -5.2889   -1.7062   -0.6734 C   0  0  0  0  0  0  0  0  0  0  0  0
   -5.9839   -1.9522   -1.4714 H   0  0  0  0  0  0  0  0  0  0  0  0
   -3.9659   -1.3419   -0.9945 C   0  0  0  0  0  0  0  0  0  0  0  0
   -3.6468   -1.3126   -2.0325 H   0  0  0  0  0  0  0  0  0  0  0  0
   -0.3863    2.2824    0.6856 C   0  0  0  0  0  0  0  0  0  0  0  0
    0.4107    1.7493    1.1937 H   0  0  0  0  0  0  0  0  0  0  0  0
   -0.5447    3.6750    0.8507 C   0  0  0  0  0  0  0  0  0  0  0  0
    0.1541    4.2086    1.4887 H   0  0  0  0  0  0  0  0  0  0  0  0
   -1.5802    4.3645    0.1936 C   0  0  0  0  0  0  0  0  0  0  0  0
   -1.6855    5.4378    0.3270 H   0  0  0  0  0  0  0  0  0  0  0  0
   -2.4782    3.6714   -0.6413 C   0  0  0  0  0  0  0  0  0  0  0  0
   -3.2758    4.2018   -1.1540 H   0  0  0  0  0  0  0  0  0  0  0  0
   -2.3436    2.2815   -0.8297 C   0  0  0  0  0  0  0  0  0  0  0  0
   -3.0315    1.7482   -1.4783 H   0  0  0  0  0  0  0  0  0  0  0  0
    1.8253   -2.0172    0.0684 F   0  0  0  0  0  0  0  0  0  0  0  0
    2.8785   -0.3886    0.0659 Sb  0  0  0  0  0  0  0  0  0  0  0  0
    3.7090    1.3398    0.0264 F   0  0  0  0  0  0  0  0  0  0  0  0
    3.8277   -0.9656   -1.4940 F   0  0  0  0  0  0  0  0  0  0  0  0
    1.7519    0.2254    1.5342 F   0  0  0  0  0  0  0  0  0  0  0  0
    4.1636   -1.1173    1.2799 F   0  0  0  0  0  0  0  0  0  0  0  0
    1.4248    0.3131   -1.0726 F   0  0  0  0  0  0  0  0  0  0  0  0
  1 14  2  0  0  0  0
  2  3  1  0  0  0  0
  3  4  2  0  0  0  0
  4  6  1  0  0  0  0
  4  5  1  0  0  0  0
  6  7  1  0  0  0  0
  8  9  1  0  0  0  0
  8  6  2  0  0  0  0
 10  8  1  0  0  0  0
 11 10  1  0  0  0  0
 12 10  2  0  0  0  0
 12  3  1  0  0  0  0
 13 12  1  0  0  0  0
 14 16  1  0  0  0  0
 14 15  1  0  0  0  0
 16 17  1  0  0  0  0
 18 19  1  0  0  0  0
 18 16  2  0  0  0  0
 20 18  1  0  0  0  0
 21 20  1  0  0  0  0
 22 20  2  0  0  0  0
 22  1  1  0  0  0  0
 23 22  1  0  0  0  0
 25 29  1  0  0  0  0
 26 25  1  0  0  0  0
 27 25  1  0  0  0  0
M  RAD  4   1   2  24   2  28   2  30   2
M  END
>  <program>
Gaussian 16, Revision B.01

>  <basis>
LANL2DZ (5D, 7F)

>  <method>
b3lyp

>  <File Format>
g03

$$$$
