# Supplementary material for: Absorption‐coefficient calculation of short‐wavelength photoresist materials: From EUV to BEUV and water window X‐ray
Source: Smart Mol. 2024 Dec 16;3(4):e20240043. doi: 10.1002/smo.20240043 (PMC12755219; doi:10.1002/smo.20240043)
Supplement: Supplementary file 3 — Supporting Information S3 [file SMO2-3-e20240043-s007.sdf]

Hf_v.log
 OpenBabel10142407543D
Gaussian share/apps/gauss/g16B02/g16/g16 # b3lyp/def2tzvp volume iop(6/45=200)
185189  0  0  1  0  0  0  0  0999 V2000
   -1.6755    1.4507    0.6240 Hf  0  0  0  0  0  0  0  0  0  0  0  0
   -0.3468    0.2715   -2.3426 Hf  0  0  0  0  0  0  0  0  0  0  0  0
    1.6648    2.0132   -0.0613 Hf  0  0  0  0  0  0  0  0  0  0  0  0
    2.1662   -1.4315   -0.5072 Hf  0  0  1  0  0  0  0  0  0  0  0  0
    0.7797   -0.2276    2.4287 Hf  0  0  0  0  0  0  0  0  0  0  0  0
   -1.2076   -1.9586    0.1103 Hf  0  0  0  0  0  0  0  0  0  0  0  0
   -2.0439   -0.1526   -0.8259 O   0  0  0  0  0  0  0  0  0  0  0  0
   -0.1760    1.5286   -0.7505 O   0  0  0  0  0  0  0  0  0  0  0  0
    1.8208    0.3917   -1.7781 O   0  0  0  0  0  0  0  0  0  0  0  0
    0.2130   -1.3217   -1.1696 O   0  0  0  0  0  0  0  0  0  0  0  0
    1.8424    0.1646    0.7478 O   0  0  0  0  0  0  0  0  0  0  0  0
    0.6964   -2.0573    1.2417 O   0  0  0  0  0  0  0  0  0  0  0  0
    0.1521    1.7778    1.7788 O   0  0  0  0  0  0  0  0  0  0  0  0
   -1.0517   -0.3698    1.4619 O   0  0  0  0  0  0  0  0  0  0  0  0
   -2.8820    2.3408   -1.0186 O   0  0  0  0  0  0  0  0  0  0  0  0
   -2.0194    1.5170   -2.9209 O   0  0  0  0  0  0  0  0  0  0  0  0
   -1.4067    3.6213    0.7286 O   0  0  0  0  0  0  0  0  0  0  0  0
    0.7750    3.9643    0.3115 O   0  0  0  0  0  0  0  0  0  0  0  0
    0.4848    2.0198   -3.4031 O   0  0  0  0  0  0  0  0  0  0  0  0
    1.8060    3.0861   -1.9748 O   0  0  0  0  0  0  0  0  0  0  0  0
    3.4070   -0.6697   -3.9827 O   0  0  0  0  0  0  0  0  0  0  0  0
    3.0637   -2.0797   -2.3165 O   0  0  0  0  0  0  0  0  0  0  0  0
    3.7550    1.8311   -0.5102 O   0  0  0  0  0  0  0  0  0  0  0  0
    4.1578   -0.3683   -0.6396 O   0  0  0  0  0  0  0  0  0  0  0  0
    3.3756   -2.1862    1.1127 O   0  0  0  0  0  0  0  0  0  0  0  0
    2.5415   -1.3854    3.0074 O   0  0  0  0  0  0  0  0  0  0  0  0
    1.7698   -3.5615   -0.6819 O   0  0  0  0  0  0  0  0  0  0  0  0
   -0.3986   -3.9403   -0.3127 O   0  0  0  0  0  0  0  0  0  0  0  0
   -0.0323   -1.6675    3.9842 O   0  0  0  0  0  0  0  0  0  0  0  0
   -0.3122    0.4700    4.2934 O   0  0  0  0  0  0  0  0  0  0  0  0
   -1.9080   -3.2273    1.8426 O   0  0  0  0  0  0  0  0  0  0  0  0
   -3.3917   -2.1538    0.6582 O   0  0  0  0  0  0  0  0  0  0  0  0
   -3.8214    0.9562    1.1471 O   0  0  0  0  0  0  0  0  0  0  0  0
   -2.6132    2.0083    2.6107 O   0  0  0  0  0  0  0  0  0  0  0  0
   -1.6669   -1.1569   -3.2993 O   0  0  0  0  0  0  0  0  0  0  0  0
   -2.2018   -2.6245   -1.7456 O   0  0  0  0  0  0  0  0  0  0  0  0
    2.1882    1.1962    3.3660 O   0  0  0  0  0  0  0  0  0  0  0  0
    2.6789    2.6814    1.7349 O   0  0  0  0  0  0  0  0  0  0  0  0
    0.7185   -0.6003   -4.0977 O   0  0  0  0  0  0  0  0  0  0  0  0
   -2.8220    2.2181   -2.2871 C   0  0  2  0  0  0  0  0  0  0  0  0
   -3.7860    3.0361   -3.0971 C   0  0  0  0  0  0  0  0  0  0  0  0
   -4.2065    2.4428   -3.7821 H   0  0  0  0  0  0  0  0  0  0  0  0
   -3.0502    4.1451   -3.8113 C   0  0  0  0  0  0  0  0  0  0  0  0
   -2.6854    4.7792   -3.1515 H   0  0  0  0  0  0  0  0  0  0  0  0
   -3.6637    4.6209   -4.4093 H   0  0  0  0  0  0  0  0  0  0  0  0
   -2.3117    3.7690   -4.3370 H   0  0  0  0  0  0  0  0  0  0  0  0
   -4.8789    3.6298   -2.2488 C   0  0  0  0  0  0  0  0  0  0  0  0
   -5.3616    2.9169   -1.7888 H   0  0  0  0  0  0  0  0  0  0  0  0
   -5.4969    4.1336   -2.8191 H   0  0  0  0  0  0  0  0  0  0  0  0
   -4.4822    4.2390   -1.5864 H   0  0  0  0  0  0  0  0  0  0  0  0
   -0.3999    4.3568    0.5604 C   0  0  2  0  0  0  0  0  0  0  0  0
   -0.5789    5.8339    0.6605 C   0  0  0  0  0  0  0  0  0  0  0  0
    0.2265    6.2032    1.1237 H   0  0  0  0  0  0  0  0  0  0  0  0
   -1.6488    6.1937    1.3619 C   0  0  0  0  0  0  0  0  0  0  0  0
   -2.2749    5.4473    1.4100 H   0  0  0  0  0  0  0  0  0  0  0  0
   -2.0742    6.9635    0.9356 H   0  0  0  0  0  0  0  0  0  0  0  0
   -1.3649    6.4416    2.2736 H   0  0  0  0  0  0  0  0  0  0  0  0
   -0.6224    6.4107   -0.6362 C   0  0  0  0  0  0  0  0  0  0  0  0
   -1.5020    6.2376   -1.0360 H   0  0  0  0  0  0  0  0  0  0  0  0
    0.0749    6.0059   -1.1931 H   0  0  0  0  0  0  0  0  0  0  0  0
   -0.4765    7.3733   -0.5678 H   0  0  0  0  0  0  0  0  0  0  0  0
    1.2487    2.9158   -3.1062 C   0  0  1  0  0  0  0  0  0  0  0  0
    1.6644    3.9466   -4.1786 C   0  0  0  0  0  0  0  0  0  0  0  0
    0.8996    3.8605   -4.8180 H   0  0  0  0  0  0  0  0  0  0  0  0
    1.5583    5.1976   -3.8528 C   0  0  0  0  0  0  0  0  0  0  0  0
    2.2778    5.4335   -3.2339 H   0  0  0  0  0  0  0  0  0  0  0  0
    0.6900    5.3446   -3.4205 H   0  0  0  0  0  0  0  0  0  0  0  0
    1.6197    5.7502   -4.6582 H   0  0  0  0  0  0  0  0  0  0  0  0
    2.7265    3.3539   -4.9598 C   0  0  0  0  0  0  0  0  0  0  0  0
    2.8175    3.8376   -5.8060 H   0  0  0  0  0  0  0  0  0  0  0  0
    2.5051    2.4140   -5.1447 H   0  0  0  0  0  0  0  0  0  0  0  0
    3.5641    3.3983   -4.4598 H   0  0  0  0  0  0  0  0  0  0  0  0
    3.7164   -1.6866   -3.3129 C   0  0  0  0  0  0  0  0  0  0  0  0
    4.9041   -2.5134   -3.7625 C   0  0  0  0  0  0  0  0  0  0  0  0
    4.5578   -2.8363   -4.6382 H   0  0  0  0  0  0  0  0  0  0  0  0
    6.0047   -1.9766   -4.1654 C   0  0  0  0  0  0  0  0  0  0  0  0
    5.8175   -1.1080   -4.5663 H   0  0  0  0  0  0  0  0  0  0  0  0
    6.4319   -2.5638   -4.8222 H   0  0  0  0  0  0  0  0  0  0  0  0
    6.6092   -1.8597   -3.3966 H   0  0  0  0  0  0  0  0  0  0  0  0
    4.9602   -3.8521   -3.0195 C   0  0  0  0  0  0  0  0  0  0  0  0
    5.6128   -4.4430   -3.4555 H   0  0  0  0  0  0  0  0  0  0  0  0
    4.0796   -4.2710   -3.0289 H   0  0  0  0  0  0  0  0  0  0  0  0
    5.2404   -3.6973   -2.0870 H   0  0  0  0  0  0  0  0  0  0  0  0
    4.5073    0.8236   -0.6283 C   0  0  0  0  0  0  0  0  0  0  0  0
    6.0175    1.0866   -0.8170 C   0  0  0  0  0  0  0  0  0  0  0  0
    6.5135    0.2219   -0.8738 H   0  0  0  0  0  0  0  0  0  0  0  0
    6.5174    1.8953    0.3192 C   0  0  0  0  0  0  0  0  0  0  0  0
    7.2072    2.5084   -0.0013 H   0  0  0  0  0  0  0  0  0  0  0  0
    6.8870    1.3006    0.9995 H   0  0  0  0  0  0  0  0  0  0  0  0
    5.7720    2.4087    0.6998 H   0  0  0  0  0  0  0  0  0  0  0  0
    6.1815    1.8857   -2.1305 C   0  0  0  0  0  0  0  0  0  0  0  0
    5.7980    2.7795   -2.0170 H   0  0  0  0  0  0  0  0  0  0  0  0
    5.7223    1.4187   -2.8558 H   0  0  0  0  0  0  0  0  0  0  0  0
    7.1358    1.9630   -2.3429 H   0  0  0  0  0  0  0  0  0  0  0  0
    3.3865   -2.0481    2.3696 C   0  0  2  0  0  0  0  0  0  0  0  0
    4.4865   -2.6935    3.1478 C   0  0  0  0  0  0  0  0  0  0  0  0
    4.0850   -3.1444    3.9454 H   0  0  0  0  0  0  0  0  0  0  0  0
    5.4405   -1.5645    3.6531 C   0  0  0  0  0  0  0  0  0  0  0  0
    5.7939   -1.0658    2.8856 H   0  0  0  0  0  0  0  0  0  0  0  0
    6.1829   -1.9611    4.1537 H   0  0  0  0  0  0  0  0  0  0  0  0
    4.9438   -0.9508    4.2369 H   0  0  0  0  0  0  0  0  0  0  0  0
    5.2364   -3.7440    2.3293 C   0  0  0  0  0  0  0  0  0  0  0  0
    4.6047   -4.4051    1.9873 H   0  0  0  0  0  0  0  0  0  0  0  0
    5.9036   -4.1849    2.8954 H   0  0  0  0  0  0  0  0  0  0  0  0
    5.6917   -3.3041    1.5757 H   0  0  0  0  0  0  0  0  0  0  0  0
    0.7886   -4.3193   -0.5497 C   0  0  1  0  0  0  0  0  0  0  0  0
    1.0158   -5.8443   -0.7089 C   0  0  0  0  0  0  0  0  0  0  0  0
    0.2170   -6.2074   -0.2250 H   0  0  0  0  0  0  0  0  0  0  0  0
    0.6998   -6.1765   -2.0244 C   0  0  0  0  0  0  0  0  0  0  0  0
    1.3955   -5.8244   -2.6264 H   0  0  0  0  0  0  0  0  0  0  0  0
   -0.1626   -5.7732   -2.2678 H   0  0  0  0  0  0  0  0  0  0  0  0
    0.6464   -7.1452   -2.1213 H   0  0  0  0  0  0  0  0  0  0  0  0
    1.8853   -6.4011   -0.1499 C   0  0  0  0  0  0  0  0  0  0  0  0
    2.7379   -5.9442   -0.3375 H   0  0  0  0  0  0  0  0  0  0  0  0
    1.9380   -7.3268   -0.4474 H   0  0  0  0  0  0  0  0  0  0  0  0
    1.7204   -6.3753    0.8199 H   0  0  0  0  0  0  0  0  0  0  0  0
   -3.1630   -2.9438    1.5612 C   0  0  0  0  0  0  0  0  0  0  0  0
   -4.2626   -3.6602    2.3654 C   0  0  0  0  0  0  0  0  0  0  0  0
   -3.9073   -3.8784    3.2814 H   0  0  0  0  0  0  0  0  0  0  0  0
   -5.5086   -2.6066    2.4990 C   0  0  0  0  0  0  0  0  0  0  0  0
   -5.7482   -2.2759    1.6132 H   0  0  0  0  0  0  0  0  0  0  0  0
   -5.2272   -1.8470    3.0640 H   0  0  0  0  0  0  0  0  0  0  0  0
   -6.2692   -3.0513    2.9123 H   0  0  0  0  0  0  0  0  0  0  0  0
   -4.5559   -4.9095    1.6422 C   0  0  0  0  0  0  0  0  0  0  0  0
   -4.7660   -4.7057    0.7129 H   0  0  0  0  0  0  0  0  0  0  0  0
   -5.3137   -5.3598    2.0682 H   0  0  0  0  0  0  0  0  0  0  0  0
   -3.7668   -5.4988    1.6789 H   0  0  0  0  0  0  0  0  0  0  0  0
   -0.5116   -0.7157    4.6804 C   0  0  0  0  0  0  0  0  0  0  0  0
   -1.2996   -1.0228    5.9353 C   0  0  0  0  0  0  0  0  0  0  0  0
   -1.7160   -0.1744    6.2590 H   0  0  0  0  0  0  0  0  0  0  0  0
   -0.4613   -1.5345    6.9683 C   0  0  0  0  0  0  0  0  0  0  0  0
   -0.1207   -2.4145    6.7069 H   0  0  0  0  0  0  0  0  0  0  0  0
   -0.9784   -1.6153    7.7973 H   0  0  0  0  0  0  0  0  0  0  0  0
    0.2893   -0.9204    7.1113 H   0  0  0  0  0  0  0  0  0  0  0  0
   -2.4264   -2.0247    5.6183 C   0  0  0  0  0  0  0  0  0  0  0  0
   -2.0467   -2.8261    5.2013 H   0  0  0  0  0  0  0  0  0  0  0  0
   -3.0697   -1.6120    5.0033 H   0  0  0  0  0  0  0  0  0  0  0  0
   -2.8848   -2.2767    6.4478 H   0  0  0  0  0  0  0  0  0  0  0  0
   -3.7051    1.4927    2.3126 C   0  0  0  0  0  0  0  0  0  0  0  0
   -4.8844    1.5437    3.2206 C   0  0  0  0  0  0  0  0  0  0  0  0
   -5.4276    0.7204    3.0493 H   0  0  0  0  0  0  0  0  0  0  0  0
   -5.7379    2.7325    2.8441 C   0  0  0  0  0  0  0  0  0  0  0  0
   -6.5586    2.7315    3.3813 H   0  0  0  0  0  0  0  0  0  0  0  0
   -5.9711    2.6807    1.8925 H   0  0  0  0  0  0  0  0  0  0  0  0
   -5.2396    3.5587    3.0130 H   0  0  0  0  0  0  0  0  0  0  0  0
   -4.5404    1.5407    4.6063 C   0  0  0  0  0  0  0  0  0  0  0  0
   -4.4227    0.6221    4.9130 H   0  0  0  0  0  0  0  0  0  0  0  0
   -5.2534    1.9733    5.1183 H   0  0  0  0  0  0  0  0  0  0  0  0
   -3.7031    2.0397    4.7321 H   0  0  0  0  0  0  0  0  0  0  0  0
   -2.2683   -2.2149   -2.9067 C   0  0  2  0  0  0  0  0  0  0  0  0
   -3.0856   -2.9610   -3.9797 C   0  0  0  0  0  0  0  0  0  0  0  0
   -3.3750   -2.2222   -4.5917 H   0  0  0  0  0  0  0  0  0  0  0  0
   -2.0681   -3.7136   -4.8044 C   0  0  0  0  0  0  0  0  0  0  0  0
   -1.1736   -3.5917   -4.4143 H   0  0  0  0  0  0  0  0  0  0  0  0
   -2.0715   -3.3725   -5.7208 H   0  0  0  0  0  0  0  0  0  0  0  0
   -2.2924   -4.6656   -4.8049 H   0  0  0  0  0  0  0  0  0  0  0  0
   -4.1035   -3.4637   -3.6454 C   0  0  0  0  0  0  0  0  0  0  0  0
   -4.3722   -3.1147   -2.7692 H   0  0  0  0  0  0  0  0  0  0  0  0
   -3.9847   -4.4354   -3.5897 H   0  0  0  0  0  0  0  0  0  0  0  0
   -4.8003   -3.2586   -4.3047 H   0  0  0  0  0  0  0  0  0  0  0  0
    2.7660    2.2465    2.9361 C   0  0  2  0  0  0  0  0  0  0  0  0
   -4.6218   -0.3449   -1.8668 O   0  0  0  0  0  0  0  0  0  0  0  0
   -5.9002    0.0544   -0.2404 O   0  0  0  0  0  0  0  0  0  0  0  0
   -5.6445   -0.3878   -1.4580 C   0  0  0  0  0  0  0  0  0  0  0  0
   -6.8810   -0.7244   -2.1542 C   0  0  0  0  0  0  0  0  0  0  0  0
   -6.5441   -1.2736   -2.9207 H   0  0  0  0  0  0  0  0  0  0  0  0
   -7.5619    0.2202   -2.7816 C   0  0  0  0  0  0  0  0  0  0  0  0
   -7.7365    0.9554   -2.1541 H   0  0  0  0  0  0  0  0  0  0  0  0
   -8.4031   -0.1408   -3.1088 H   0  0  0  0  0  0  0  0  0  0  0  0
   -7.0259    0.5576   -3.5305 H   0  0  0  0  0  0  0  0  0  0  0  0
   -7.7191   -1.7425   -1.4003 C   0  0  0  0  0  0  0  0  0  0  0  0
   -8.0756   -1.3227   -0.5882 H   0  0  0  0  0  0  0  0  0  0  0  0
   -7.1477   -2.5019   -1.1472 H   0  0  0  0  0  0  0  0  0  0  0  0
   -8.4474   -2.0508   -1.9658 H   0  0  0  0  0  0  0  0  0  0  0  0
   -3.7059   -0.2331   -1.6702 H   0  0  0  0  0  0  0  0  0  0  0  0
    3.7869    3.1844    3.6066 C   0  0  0  0  0  0  0  0  0  0  0  0
    4.6683    2.3872    4.5336 C   0  0  0  0  0  0  0  0  0  0  0  0
    3.0569    4.2831    4.3354 C   0  0  0  0  0  0  0  0  0  0  0  0
    4.4117    3.6296    2.7874 H   0  0  0  0  0  0  0  0  0  0  0  0
    5.1974    1.5809    3.9710 H   0  0  0  0  0  0  0  0  0  0  0  0
    5.4341    3.0452    5.0112 H   0  0  0  0  0  0  0  0  0  0  0  0
    4.0616    1.9133    5.3428 H   0  0  0  0  0  0  0  0  0  0  0  0
    2.4118    4.8583    3.6284 H   0  0  0  0  0  0  0  0  0  0  0  0
    2.4081    3.8586    5.1394 H   0  0  0  0  0  0  0  0  0  0  0  0
    3.7808    4.9905    4.8079 H   0  0  0  0  0  0  0  0  0  0  0  0
  1 17  1  0  0  0  0
  1 13  1  0  0  0  0
  2 10  1  0  0  0  0
  3 18  1  0  0  0  0
  3 11  1  0  0  0  0
  3 38  1  0  0  0  0
  4  9  1  1  0  0  0
  4 25  1  0  0  0  0
  5 26  1  0  0  0  0
  5 37  1  0  0  0  0
  6 12  1  0  0  0  0
  6 14  1  0  0  0  0
  7  6  1  0  0  0  0
  7  1  1  0  0  0  0
  8  3  1  0  0  0  0
  8  1  1  0  0  0  0
 10  6  1  0  0  0  0
 11  5  1  0  0  0  0
 12  5  1  0  0  0  0
 13  5  1  0  0  0  0
 14  5  1  0  0  0  0
 15  1  1  0  0  0  0
 16  2  1  0  0  0  0
 16 40  1  0  0  0  0
 18 51  1  0  0  0  0
 19 62  1  0  0  0  0
 19  2  1  0  0  0  0
 20  3  1  0  0  0  0
 21 73  2  0  0  0  0
 22  4  1  0  0  0  0
 23  3  1  0  0  0  0
 24 84  2  0  0  0  0
 25 95  1  0  0  0  0
 27106  1  0  0  0  0
 27  4  1  0  0  0  0
 28  6  1  0  0  0  0
 29128  2  0  0  0  0
 30128  1  0  0  0  0
 32117  2  0  0  0  0
 33139  2  0  0  0  0
 35150  1  0  0  0  0
 35  2  1  0  0  0  0
 36  6  1  0  0  0  0
 38161  1  0  0  0  0
 39  2  1  0  0  0  0
 40 41  1  6  0  0  0
 40 15  1  0  0  0  0
 41 47  1  0  0  0  0
 42 41  1  0  0  0  0
 43 44  1  0  0  0  0
 43 41  1  0  0  0  0
 45 43  1  0  0  0  0
 46 43  1  0  0  0  0
 47 48  1  0  0  0  0
 47 50  1  0  0  0  0
 49 47  1  0  0  0  0
 51 52  1  1  0  0  0
 51 17  1  0  0  0  0
 52 53  1  0  0  0  0
 52 54  1  0  0  0  0
 54 55  1  0  0  0  0
 54 57  1  0  0  0  0
 56 54  1  0  0  0  0
 58 61  1  0  0  0  0
 58 52  1  0  0  0  0
 59 58  1  0  0  0  0
 60 58  1  0  0  0  0
 62 63  1  6  0  0  0
 62 20  1  0  0  0  0
 63 65  1  0  0  0  0
 64 63  1  0  0  0  0
 65 67  1  0  0  0  0
 65 66  1  0  0  0  0
 68 65  1  0  0  0  0
 69 72  1  0  0  0  0
 69 63  1  0  0  0  0
 70 69  1  0  0  0  0
 71 69  1  0  0  0  0
 73 22  1  0  0  0  0
 74 73  1  0  0  0  0
 74 80  1  0  0  0  0
 75 74  1  0  0  0  0
 76 74  1  0  0  0  0
 76 79  1  0  0  0  0
 77 76  1  0  0  0  0
 78 76  1  0  0  0  0
 80 83  1  0  0  0  0
 81 80  1  0  0  0  0
 82 80  1  0  0  0  0
 84 23  1  0  0  0  0
 85 84  1  0  0  0  0
 85 87  1  0  0  0  0
 86 85  1  0  0  0  0
 87 90  1  0  0  0  0
 87 89  1  0  0  0  0
 88 87  1  0  0  0  0
 91 92  1  0  0  0  0
 91 85  1  0  0  0  0
 93 91  1  0  0  0  0
 94 91  1  0  0  0  0
 95 26  1  0  0  0  0
 95 96  1  6  0  0  0
 96 98  1  0  0  0  0
 96 97  1  0  0  0  0
 98100  1  0  0  0  0
 98101  1  0  0  0  0
 99 98  1  0  0  0  0
102104  1  0  0  0  0
102 96  1  0  0  0  0
103102  1  0  0  0  0
105102  1  0  0  0  0
106107  1  6  0  0  0
106 28  1  0  0  0  0
107108  1  0  0  0  0
107113  1  0  0  0  0
109107  1  0  0  0  0
110109  1  0  0  0  0
111109  1  0  0  0  0
112109  1  0  0  0  0
113116  1  0  0  0  0
114113  1  0  0  0  0
115113  1  0  0  0  0
117 31  1  0  0  0  0
117118  1  0  0  0  0
118120  1  0  0  0  0
118119  1  0  0  0  0
120123  1  0  0  0  0
120122  1  0  0  0  0
121120  1  0  0  0  0
124127  1  0  0  0  0
124126  1  0  0  0  0
124118  1  0  0  0  0
125124  1  0  0  0  0
128129  1  0  0  0  0
129130  1  0  0  0  0
129131  1  0  0  0  0
131134  1  0  0  0  0
131133  1  0  0  0  0
132131  1  0  0  0  0
135129  1  0  0  0  0
135138  1  0  0  0  0
136135  1  0  0  0  0
137135  1  0  0  0  0
139 34  1  0  0  0  0
139140  1  0  0  0  0
140146  1  0  0  0  0
141140  1  0  0  0  0
142145  1  0  0  0  0
142140  1  0  0  0  0
142143  1  0  0  0  0
144142  1  0  0  0  0
146149  1  0  0  0  0
146147  1  0  0  0  0
146148  1  0  0  0  0
150151  1  6  0  0  0
150 36  1  0  0  0  0
151157  1  0  0  0  0
152151  1  0  0  0  0
153154  1  0  0  0  0
153151  1  0  0  0  0
155153  1  0  0  0  0
156153  1  0  0  0  0
157159  1  0  0  0  0
157158  1  0  0  0  0
160157  1  0  0  0  0
161 37  1  0  0  0  0
161176  1  6  0  0  0
162175  1  0  0  0  0
162164  1  0  0  0  0
164163  2  0  0  0  0
165164  1  0  0  0  0
165171  1  0  0  0  0
166165  1  0  0  0  0
167165  1  0  0  0  0
167168  1  0  0  0  0
169167  1  0  0  0  0
170167  1  0  0  0  0
171173  1  0  0  0  0
171172  1  0  0  0  0
174171  1  0  0  0  0
176178  1  0  0  0  0
176177  1  0  0  0  0
177181  1  0  0  0  0
177182  1  0  0  0  0
178185  1  0  0  0  0
178184  1  0  0  0  0
179176  1  0  0  0  0
180177  1  0  0  0  0
183178  1  0  0  0  0
M  RAD  8   9   2  30   2  31   2  34   2  39   2  40   2  51   2  62   2
M  RAD  4  95   2 106   2 150   2 161   2
M  END
$$$$
