# Supplementary material for: Absorption‐coefficient calculation of short‐wavelength photoresist materials: From EUV to BEUV and water window X‐ray
Source: Smart Mol. 2024 Dec 16;3(4):e20240043. doi: 10.1002/smo.20240043 (PMC12755219; doi:10.1002/smo.20240043)
Supplement: Supplementary file 4 — Supporting Information S4 [file SMO2-3-e20240043-s010.sdf]

MOL1_v.log
 OpenBabel10142408033D
Gaussian share/apps/gauss/g16B02/g16/g16 # b3lyp/6-311g(d) volume iop(6/45=200)
100104  0  0  1  0  0  0  0  0999 V2000
   -2.2091    3.0585   -2.0902 O   0  0  0  0  0  0  0  0  0  0  0  0
   -2.5766    2.7019   -0.9520 C   0  0  0  0  0  0  0  0  0  0  0  0
   -2.0826    3.3363    0.2024 O   0  0  0  0  0  0  0  0  0  0  0  0
   -1.2545    4.5433   -0.0317 C   0  0  0  0  0  0  0  0  0  0  0  0
   -1.1872    4.7074   -1.1080 H   0  0  0  0  0  0  0  0  0  0  0  0
   -1.7872    5.3758    0.4368 H   0  0  0  0  0  0  0  0  0  0  0  0
    0.1219    4.3810    0.6207 C   0  0  0  0  0  0  0  0  0  0  0  0
    0.6254    5.3559    0.5413 H   0  0  0  0  0  0  0  0  0  0  0  0
   -0.0238    4.1815    1.6894 H   0  0  0  0  0  0  0  0  0  0  0  0
    1.0450    3.3070    0.0460 C   0  0  0  0  0  0  0  0  0  0  0  0
    2.2158    2.9927    0.7497 C   0  0  0  0  0  0  0  0  0  0  0  0
    2.4262    3.4997    1.6861 H   0  0  0  0  0  0  0  0  0  0  0  0
    3.1230    2.0376    0.2887 C   0  0  0  0  0  0  0  0  0  0  0  0
    4.0155    1.8089    0.8437 H   0  0  0  0  0  0  0  0  0  0  0  0
    2.8496    1.3701   -0.9038 C   0  0  0  0  0  0  0  0  0  0  0  0
    3.6316    0.3541   -1.5113 O   0  0  0  0  0  0  0  0  0  0  0  0
    4.9327    0.0004   -1.3071 C   0  0  0  0  0  0  0  0  0  0  0  0
    5.4684    0.5541   -0.1701 O   0  0  0  0  0  0  0  0  0  0  0  0
    6.9870    0.6035   -0.0240 C   0  0  0  0  0  0  0  0  0  0  0  0
    7.1565    1.4308    1.2534 C   0  0  0  0  0  0  0  0  0  0  0  0
    8.2215    1.5383    1.4817 H   0  0  0  0  0  0  0  0  0  0  0  0
    6.7166    2.4233    1.1203 H   0  0  0  0  0  0  0  0  0  0  0  0
    6.6603    0.9305    2.0902 H   0  0  0  0  0  0  0  0  0  0  0  0
    7.5692    1.3174   -1.2507 C   0  0  0  0  0  0  0  0  0  0  0  0
    7.3687    0.7349   -2.1519 H   0  0  0  0  0  0  0  0  0  0  0  0
    7.1242    2.3123   -1.3517 H   0  0  0  0  0  0  0  0  0  0  0  0
    8.6512    1.4252   -1.1247 H   0  0  0  0  0  0  0  0  0  0  0  0
    7.5429   -0.8164    0.1376 C   0  0  0  0  0  0  0  0  0  0  0  0
    7.3380   -1.3959   -0.7624 H   0  0  0  0  0  0  0  0  0  0  0  0
    8.6241   -0.7589    0.3022 H   0  0  0  0  0  0  0  0  0  0  0  0
    7.0805   -1.3070    0.9992 H   0  0  0  0  0  0  0  0  0  0  0  0
    5.5082   -0.7590   -2.0763 O   0  0  0  0  0  0  0  0  0  0  0  0
    1.6832    1.6544   -1.6126 C   0  0  0  0  0  0  0  0  0  0  0  0
    1.4810    1.0886   -2.5113 H   0  0  0  0  0  0  0  0  0  0  0  0
    0.7913    2.6211   -1.1514 C   0  0  0  0  0  0  0  0  0  0  0  0
   -0.1081    2.8141   -1.7233 H   0  0  0  0  0  0  0  0  0  0  0  0
   -3.4531    1.6226   -0.6453 C   0  0  0  0  0  0  0  0  0  0  0  0
   -3.9601    1.2439    0.5617 C   0  0  0  0  0  0  0  0  0  0  0  0
   -3.8196    1.8435    1.7615 O   0  0  0  0  0  0  0  0  0  0  0  0
   -4.1469    1.0530    2.9846 C   0  0  0  0  0  0  0  0  0  0  0  0
   -4.9458    1.5986    3.4922 H   0  0  0  0  0  0  0  0  0  0  0  0
   -4.4893    0.0624    2.6880 H   0  0  0  0  0  0  0  0  0  0  0  0
   -2.8728    0.9868    3.8408 C   0  0  0  0  0  0  0  0  0  0  0  0
   -2.5451    2.0108    4.0489 H   0  0  0  0  0  0  0  0  0  0  0  0
   -3.1311    0.5106    4.7947 H   0  0  0  0  0  0  0  0  0  0  0  0
   -1.7691    0.2101    3.1453 C   0  0  0  0  0  0  0  0  0  0  0  0
   -1.4496   -1.0994    3.5257 C   0  0  0  0  0  0  0  0  0  0  0  0
   -1.9656   -1.5605    4.3614 H   0  0  0  0  0  0  0  0  0  0  0  0
   -0.4719   -1.8221    2.8404 C   0  0  0  0  0  0  0  0  0  0  0  0
   -0.2176   -2.8341    3.1272 H   0  0  0  0  0  0  0  0  0  0  0  0
    0.1938   -1.2326    1.7688 C   0  0  0  0  0  0  0  0  0  0  0  0
    1.2141   -2.0063    1.1582 O   0  0  0  0  0  0  0  0  0  0  0  0
    1.4300   -1.9216   -0.2324 C   0  0  0  0  0  0  0  0  0  0  0  0
    2.5600   -2.5431   -0.6055 O   0  0  0  0  0  0  0  0  0  0  0  0
    3.5125   -3.3039    0.2988 C   0  0  0  0  0  0  0  0  0  0  0  0
    2.7809   -4.5138    0.8935 C   0  0  0  0  0  0  0  0  0  0  0  0
    2.3617   -5.1241    0.0875 H   0  0  0  0  0  0  0  0  0  0  0  0
    3.4928   -5.1215    1.4616 H   0  0  0  0  0  0  0  0  0  0  0  0
    1.9787   -4.1822    1.5534 H   0  0  0  0  0  0  0  0  0  0  0  0
    4.5831   -3.7335   -0.7130 C   0  0  0  0  0  0  0  0  0  0  0  0
    4.9919   -2.8553   -1.2178 H   0  0  0  0  0  0  0  0  0  0  0  0
    5.3831   -4.2740   -0.1967 H   0  0  0  0  0  0  0  0  0  0  0  0
    4.1348   -4.3879   -1.4661 H   0  0  0  0  0  0  0  0  0  0  0  0
    4.0888   -2.3755    1.3783 C   0  0  0  0  0  0  0  0  0  0  0  0
    3.3137   -2.0901    2.0888 H   0  0  0  0  0  0  0  0  0  0  0  0
    4.5102   -1.4727    0.9289 H   0  0  0  0  0  0  0  0  0  0  0  0
    4.8871   -2.9085    1.9066 H   0  0  0  0  0  0  0  0  0  0  0  0
    0.6755   -1.3577   -1.0067 O   0  0  0  0  0  0  0  0  0  0  0  0
   -0.1034    0.0711    1.3777 C   0  0  0  0  0  0  0  0  0  0  0  0
    0.3950    0.5216    0.5345 H   0  0  0  0  0  0  0  0  0  0  0  0
   -1.0824    0.7847    2.0659 C   0  0  0  0  0  0  0  0  0  0  0  0
   -1.3422    1.7781    1.7239 H   0  0  0  0  0  0  0  0  0  0  0  0
   -4.7594    0.1371    0.4862 O   0  0  0  0  0  0  0  0  0  0  0  0
   -4.6634   -0.4027   -1.0188 C   0  0  2  0  0  0  0  0  0  0  0  0
   -3.8621   -1.5652   -1.0819 N   0  0  1  0  0  0  0  0  0  0  0  0
   -2.3885   -1.3282   -1.1715 C   0  0  0  0  0  0  0  0  0  0  0  0
   -2.0352   -0.7565   -0.3074 H   0  0  0  0  0  0  0  0  0  0  0  0
   -1.8937   -2.3008   -1.1438 H   0  0  0  0  0  0  0  0  0  0  0  0
   -2.0403   -0.5975   -2.4862 C   0  0  0  0  0  0  0  0  0  0  0  0
   -1.0854   -0.0872   -2.3437 H   0  0  0  0  0  0  0  0  0  0  0  0
   -1.9197   -1.3244   -3.2967 H   0  0  0  0  0  0  0  0  0  0  0  0
   -3.1812    0.3913   -2.8485 C   0  0  0  0  0  0  0  0  0  0  0  0
   -3.8611   -0.0652   -3.5736 H   0  0  0  0  0  0  0  0  0  0  0  0
   -2.7910    1.3226   -3.2538 H   0  0  0  0  0  0  0  0  0  0  0  0
   -4.0097    0.7621   -1.6723 N   0  0  0  0  0  0  0  0  0  0  0  0
   -4.1916   -2.7169   -0.1902 C   0  0  0  0  0  0  0  0  0  0  0  0
   -3.8953   -3.6358   -0.7110 H   0  0  0  0  0  0  0  0  0  0  0  0
   -3.5785   -2.6330    0.7209 H   0  0  0  0  0  0  0  0  0  0  0  0
   -5.6652   -2.8107    0.2414 C   0  0  0  0  0  0  0  0  0  0  0  0
   -5.9200   -1.9018    0.7939 H   0  0  0  0  0  0  0  0  0  0  0  0
   -5.7491   -3.6514    0.9424 H   0  0  0  0  0  0  0  0  0  0  0  0
   -6.6521   -3.0174   -0.9258 C   0  0  0  0  0  0  0  0  0  0  0  0
   -6.5297   -4.0257   -1.3413 H   0  0  0  0  0  0  0  0  0  0  0  0
   -7.6744   -2.9477   -0.5311 H   0  0  0  0  0  0  0  0  0  0  0  0
   -6.4604   -1.9675   -2.0480 C   0  0  0  0  0  0  0  0  0  0  0  0
   -7.3725   -1.9118   -2.6543 H   0  0  0  0  0  0  0  0  0  0  0  0
   -5.6385   -2.2734   -2.7015 H   0  0  0  0  0  0  0  0  0  0  0  0
   -6.1311   -0.5682   -1.4951 C   0  0  0  0  0  0  0  0  0  0  0  0
   -6.7939   -0.2975   -0.6677 H   0  0  0  0  0  0  0  0  0  0  0  0
   -6.2560    0.1862   -2.2774 H   0  0  0  0  0  0  0  0  0  0  0  0
  1  2  2  0  0  0  0
  2 37  1  0  0  0  0
  2  3  1  0  0  0  0
  4  3  1  0  0  0  0
  4  6  1  0  0  0  0
  4  7  1  0  0  0  0
  5  4  1  0  0  0  0
  7  9  1  0  0  0  0
  8  7  1  0  0  0  0
 10  7  1  0  0  0  0
 10 11  2  0  0  0  0
 11 12  1  0  0  0  0
 13 11  1  0  0  0  0
 13 14  1  0  0  0  0
 15 13  2  0  0  0  0
 16 17  1  0  0  0  0
 16 15  1  0  0  0  0
 17 18  1  0  0  0  0
 18 19  1  0  0  0  0
 19 28  1  0  0  0  0
 19 20  1  0  0  0  0
 20 21  1  0  0  0  0
 20 23  1  0  0  0  0
 22 20  1  0  0  0  0
 24 27  1  0  0  0  0
 24 19  1  0  0  0  0
 25 24  1  0  0  0  0
 26 24  1  0  0  0  0
 28 30  1  0  0  0  0
 28 31  1  0  0  0  0
 29 28  1  0  0  0  0
 32 17  2  0  0  0  0
 33 35  2  0  0  0  0
 33 15  1  0  0  0  0
 34 33  1  0  0  0  0
 35 10  1  0  0  0  0
 36 35  1  0  0  0  0
 37 38  2  0  0  0  0
 38 39  1  0  0  0  0
 39 40  1  0  0  0  0
 40 41  1  0  0  0  0
 40 43  1  0  0  0  0
 42 40  1  0  0  0  0
 43 44  1  0  0  0  0
 43 45  1  0  0  0  0
 46 47  1  0  0  0  0
 46 43  1  0  0  0  0
 47 48  1  0  0  0  0
 49 50  1  0  0  0  0
 49 47  2  0  0  0  0
 51 49  1  0  0  0  0
 52 51  1  0  0  0  0
 53 52  1  0  0  0  0
 54 53  1  0  0  0  0
 54 55  1  0  0  0  0
 55 56  1  0  0  0  0
 55 64  1  0  0  0  0
 56 58  1  0  0  0  0
 56 59  1  0  0  0  0
 57 56  1  0  0  0  0
 60 62  1  0  0  0  0
 60 55  1  0  0  0  0
 61 60  1  0  0  0  0
 63 60  1  0  0  0  0
 64 67  1  0  0  0  0
 64 65  1  0  0  0  0
 66 64  1  0  0  0  0
 68 53  2  0  0  0  0
 69 51  2  0  0  0  0
 69 71  1  0  0  0  0
 70 69  1  0  0  0  0
 71 46  2  0  0  0  0
 72 71  1  0  0  0  0
 73 38  1  0  0  0  0
 74 75  1  6  0  0  0
 74 73  1  0  0  0  0
 75 76  1  1  0  0  0
 75 86  1  0  0  0  0
 76 78  1  0  0  0  0
 76 77  1  0  0  0  0
 79 80  1  0  0  0  0
 79 76  1  0  0  0  0
 81 79  1  0  0  0  0
 82 79  1  0  0  0  0
 82 85  1  0  0  0  0
 83 82  1  0  0  0  0
 84 82  1  0  0  0  0
 85 74  1  0  0  0  0
 85 37  1  0  0  0  0
 86 89  1  0  0  0  0
 86 88  1  0  0  0  0
 87 86  1  0  0  0  0
 89 90  1  0  0  0  0
 89 91  1  0  0  0  0
 92 94  1  0  0  0  0
 92 89  1  0  0  0  0
 93 92  1  0  0  0  0
 95 98  1  0  0  0  0
 95 92  1  0  0  0  0
 96 95  1  0  0  0  0
 97 95  1  0  0  0  0
 98 74  1  0  0  0  0
 98 99  1  0  0  0  0
100 98  1  0  0  0  0
M  END
>  <program>
Gaussian 16, Revision B.01

>  <basis>
6-311G(d) (5D, 7F)

>  <method>
b3lyp

>  <File Format>
g03

$$$$
