# Supplementary material for: Absorption‐coefficient calculation of short‐wavelength photoresist materials: From EUV to BEUV and water window X‐ray
Source: Smart Mol. 2024 Dec 16;3(4):e20240043. doi: 10.1002/smo.20240043 (PMC12755219; doi:10.1002/smo.20240043)
Supplement: Supplementary file 5 — Supporting Information S5 [file SMO2-3-e20240043-s002.sdf]

MOL2_v.log
 OpenBabel10142408033D
Gaussian share/apps/gauss/g16B02/g16/g16 # b3lyp/6-311g(d) volume iop(6/45=200)
199214  0  0  1  0  0  0  0  0999 V2000
    8.5693   -1.2919   -4.0772 C   0  0  0  0  0  0  0  0  0  0  0  0
    9.4680   -0.8131   -4.4782 H   0  0  0  0  0  0  0  0  0  0  0  0
    7.7110   -1.0014   -4.6900 H   0  0  0  0  0  0  0  0  0  0  0  0
    8.6971   -2.3773   -4.1450 H   0  0  0  0  0  0  0  0  0  0  0  0
    8.3334   -0.8953   -2.5870 C   0  0  0  0  0  0  0  0  0  0  0  0
    9.6157   -1.2389   -1.7790 C   0  0  0  0  0  0  0  0  0  0  0  0
   10.4383   -0.6073   -2.1269 H   0  0  0  0  0  0  0  0  0  0  0  0
    9.9059   -2.2860   -1.9212 H   0  0  0  0  0  0  0  0  0  0  0  0
    9.4625   -1.0454   -0.7126 H   0  0  0  0  0  0  0  0  0  0  0  0
    8.1119    0.6308   -2.4568 C   0  0  0  0  0  0  0  0  0  0  0  0
    8.9644    1.5200   -3.1349 C   0  0  0  0  0  0  0  0  0  0  0  0
    9.7447    1.1383   -3.7820 H   0  0  0  0  0  0  0  0  0  0  0  0
    8.8311    2.8972   -3.0003 C   0  0  0  0  0  0  0  0  0  0  0  0
    9.4873    3.5787   -3.5261 H   0  0  0  0  0  0  0  0  0  0  0  0
    7.8367    3.4354   -2.1780 C   0  0  0  0  0  0  0  0  0  0  0  0
    7.7958    4.8310   -2.0801 O   0  0  0  0  0  0  0  0  0  0  0  0
    6.4766    5.4817   -2.0898 C   0  0  0  0  0  0  0  0  0  0  0  0
    6.0412    5.3961   -3.0961 H   0  0  0  0  0  0  0  0  0  0  0  0
    5.7936    5.0415   -1.3567 H   0  0  0  0  0  0  0  0  0  0  0  0
    6.7451    6.9277   -1.7611 C   0  0  1  0  0  0  0  0  0  0  0  0
    5.6313    7.9059   -1.7073 C   0  0  0  0  0  0  0  0  0  0  0  0
    4.6149    7.5557   -1.8639 H   0  0  0  0  0  0  0  0  0  0  0  0
    5.8162    8.9448   -1.9594 H   0  0  0  0  0  0  0  0  0  0  0  0
    6.2686    7.4400   -0.4221 O   0  0  0  0  0  0  0  0  0  0  0  0
    6.9824    2.5739   -1.4890 C   0  0  0  0  0  0  0  0  0  0  0  0
    6.1997    2.9648   -0.8505 H   0  0  0  0  0  0  0  0  0  0  0  0
    7.1368    1.1912   -1.6210 C   0  0  0  0  0  0  0  0  0  0  0  0
    6.4738    0.5408   -1.0671 H   0  0  0  0  0  0  0  0  0  0  0  0
    7.1214   -1.7216   -2.1116 C   0  0  0  0  0  0  0  0  0  0  0  0
    5.8264   -1.4168   -2.5711 C   0  0  0  0  0  0  0  0  0  0  0  0
    5.6759   -0.5328   -3.1808 H   0  0  0  0  0  0  0  0  0  0  0  0
    4.7153   -2.1925   -2.2490 C   0  0  0  0  0  0  0  0  0  0  0  0
    3.3175   -1.7760   -2.6501 C   0  0  0  0  0  0  0  0  0  0  0  0
    2.7433   -2.6752   -2.8815 H   0  0  0  0  0  0  0  0  0  0  0  0
    3.3550   -1.1646   -3.5598 H   0  0  0  0  0  0  0  0  0  0  0  0
    2.5957   -0.9610   -1.5665 C   0  0  0  0  0  0  0  0  0  0  0  0
    3.2353   -0.5833   -0.3875 C   0  0  0  0  0  0  0  0  0  0  0  0
    4.2318   -0.9594   -0.2002 H   0  0  0  0  0  0  0  0  0  0  0  0
    2.6194    0.2445    0.5647 C   0  0  0  0  0  0  0  0  0  0  0  0
    3.3666    0.5468    1.8841 C   0  0  0  0  0  0  0  0  0  0  0  0
    2.5501    1.4781    2.8194 C   0  0  0  0  0  0  0  0  0  0  0  0
    3.1191    1.6338    3.7422 H   0  0  0  0  0  0  0  0  0  0  0  0
    1.5888    1.0291    3.0896 H   0  0  0  0  0  0  0  0  0  0  0  0
    2.3756    2.4465    2.3405 H   0  0  0  0  0  0  0  0  0  0  0  0
    3.5763   -0.8011    2.6048 C   0  0  0  0  0  0  0  0  0  0  0  0
    4.7983   -1.2284    3.1419 C   0  0  0  0  0  0  0  0  0  0  0  0
    5.6780   -0.6028    3.0607 H   0  0  0  0  0  0  0  0  0  0  0  0
    4.9097   -2.4658    3.7792 C   0  0  0  0  0  0  0  0  0  0  0  0
    5.8541   -2.7983    4.1909 H   0  0  0  0  0  0  0  0  0  0  0  0
    3.8007   -3.3087    3.8919 C   0  0  0  0  0  0  0  0  0  0  0  0
    4.0186   -4.5619    4.4780 O   0  0  0  0  0  0  0  0  0  0  0  0
    2.8541   -5.2674    5.0494 C   0  0  0  0  0  0  0  0  0  0  0  0
    3.2995   -6.0336    5.6877 H   0  0  0  0  0  0  0  0  0  0  0  0
    2.2611   -4.5825    5.6669 H   0  0  0  0  0  0  0  0  0  0  0  0
    1.9861   -5.9410    4.0073 C   0  0  2  0  0  0  0  0  0  0  0  0
    0.5475   -5.5754    3.8876 C   0  0  0  0  0  0  0  0  0  0  0  0
    0.0343   -5.7650    2.9505 H   0  0  0  0  0  0  0  0  0  0  0  0
    0.1555   -4.7482    4.4732 H   0  0  0  0  0  0  0  0  0  0  0  0
    0.9403   -6.7907    4.6755 O   0  0  0  0  0  0  0  0  0  0  0  0
    2.5726   -2.8919    3.3732 C   0  0  0  0  0  0  0  0  0  0  0  0
    1.6998   -3.5230    3.4063 H   0  0  0  0  0  0  0  0  0  0  0  0
    2.4778   -1.6567    2.7435 C   0  0  0  0  0  0  0  0  0  0  0  0
    1.5292   -1.3763    2.3128 H   0  0  0  0  0  0  0  0  0  0  0  0
    4.6979    1.2719    1.5655 C   0  0  0  0  0  0  0  0  0  0  0  0
    5.2359    1.5007    2.4930 H   0  0  0  0  0  0  0  0  0  0  0  0
    4.4817    2.2135    1.0524 H   0  0  0  0  0  0  0  0  0  0  0  0
    5.3463    0.6604    0.9311 H   0  0  0  0  0  0  0  0  0  0  0  0
    1.3364    0.7201    0.2835 C   0  0  0  0  0  0  0  0  0  0  0  0
    0.8195    1.3724    0.9759 H   0  0  0  0  0  0  0  0  0  0  0  0
    0.6534    0.3400   -0.8848 C   0  0  0  0  0  0  0  0  0  0  0  0
   -0.7020    0.9692   -1.2013 C   0  0  0  0  0  0  0  0  0  0  0  0
   -0.7784    1.8894   -0.6147 H   0  0  0  0  0  0  0  0  0  0  0  0
   -0.7031    1.2365   -2.2625 H   0  0  0  0  0  0  0  0  0  0  0  0
   -1.9751    0.1643   -0.9393 C   0  0  0  0  0  0  0  0  0  0  0  0
   -2.6561   -0.4273   -2.0154 C   0  0  0  0  0  0  0  0  0  0  0  0
   -2.1725   -0.3997   -2.9837 H   0  0  0  0  0  0  0  0  0  0  0  0
   -3.8852   -1.0688   -1.8433 C   0  0  0  0  0  0  0  0  0  0  0  0
   -4.5183   -1.9703   -2.9262 C   0  0  0  0  0  0  0  0  0  0  0  0
   -4.1981   -3.4355   -2.5049 C   0  0  0  0  0  0  0  0  0  0  0  0
   -4.6140   -4.1426   -3.2322 H   0  0  0  0  0  0  0  0  0  0  0  0
   -4.6098   -3.6558   -1.5156 H   0  0  0  0  0  0  0  0  0  0  0  0
   -3.1146   -3.5839   -2.4471 H   0  0  0  0  0  0  0  0  0  0  0  0
   -6.0362   -1.7104   -2.9931 C   0  0  0  0  0  0  0  0  0  0  0  0
   -6.9833   -2.6159   -2.5060 C   0  0  0  0  0  0  0  0  0  0  0  0
   -6.6657   -3.5540   -2.0712 H   0  0  0  0  0  0  0  0  0  0  0  0
   -8.3544   -2.3389   -2.5423 C   0  0  0  0  0  0  0  0  0  0  0  0
   -9.0427   -3.0354   -2.0867 H   0  0  0  0  0  0  0  0  0  0  0  0
   -8.8099   -1.1478   -3.1013 C   0  0  0  0  0  0  0  0  0  0  0  0
  -10.1451   -0.7773   -3.2527 O   0  0  0  0  0  0  0  0  0  0  0  0
  -11.1939   -1.7220   -2.9019 C   0  0  0  0  0  0  0  0  0  0  0  0
  -12.0394   -1.4653   -3.5486 H   0  0  0  0  0  0  0  0  0  0  0  0
  -10.8891   -2.7528   -3.1184 H   0  0  0  0  0  0  0  0  0  0  0  0
  -11.6184   -1.5714   -1.4599 C   0  0  2  0  0  0  0  0  0  0  0  0
  -11.4425   -0.2692   -0.7759 C   0  0  0  0  0  0  0  0  0  0  0  0
  -12.1305   -0.0039    0.0213 H   0  0  0  0  0  0  0  0  0  0  0  0
  -10.9236    0.5315   -1.2914 H   0  0  0  0  0  0  0  0  0  0  0  0
  -10.5290   -1.4419   -0.4403 O   0  0  0  0  0  0  0  0  0  0  0  0
   -7.8760   -0.2235   -3.5901 C   0  0  0  0  0  0  0  0  0  0  0  0
   -8.2539    0.7176   -3.9642 H   0  0  0  0  0  0  0  0  0  0  0  0
   -6.5171   -0.4975   -3.5234 C   0  0  0  0  0  0  0  0  0  0  0  0
   -5.8143    0.2455   -3.8829 H   0  0  0  0  0  0  0  0  0  0  0  0
   -3.8979   -1.7456   -4.3305 C   0  0  0  0  0  0  0  0  0  0  0  0
   -4.4161   -2.3805   -5.0558 H   0  0  0  0  0  0  0  0  0  0  0  0
   -2.8382   -2.0213   -4.3305 H   0  0  0  0  0  0  0  0  0  0  0  0
   -3.9861   -0.7042   -4.6535 H   0  0  0  0  0  0  0  0  0  0  0  0
   -4.4987   -0.9773   -0.5838 C   0  0  0  0  0  0  0  0  0  0  0  0
   -5.5084   -1.3458   -0.4506 H   0  0  0  0  0  0  0  0  0  0  0  0
   -3.8421   -0.4095    0.5076 C   0  0  0  0  0  0  0  0  0  0  0  0
   -4.5654   -0.2571    1.8400 C   0  0  0  0  0  0  0  0  0  0  0  0
   -5.4313   -0.9221    1.8552 H   0  0  0  0  0  0  0  0  0  0  0  0
   -3.9124   -0.5214    2.6743 H   0  0  0  0  0  0  0  0  0  0  0  0
   -5.0492    1.1748    2.0253 C   0  0  0  0  0  0  0  0  0  0  0  0
   -4.2435    2.1443    2.6139 C   0  0  0  0  0  0  0  0  0  0  0  0
   -3.2282    1.8754    2.8750 H   0  0  0  0  0  0  0  0  0  0  0  0
   -4.6772    3.4688    2.7958 C   0  0  0  0  0  0  0  0  0  0  0  0
   -3.7549    4.4703    3.5202 C   0  0  0  0  0  0  0  0  0  0  0  0
   -4.2430    5.9374    3.3653 C   0  0  0  0  0  0  0  0  0  0  0  0
   -3.5268    6.6054    3.8543 H   0  0  0  0  0  0  0  0  0  0  0  0
   -5.2221    6.0786    3.8370 H   0  0  0  0  0  0  0  0  0  0  0  0
   -4.3093    6.2153    2.3087 H   0  0  0  0  0  0  0  0  0  0  0  0
   -2.3291    4.4025    2.9335 C   0  0  0  0  0  0  0  0  0  0  0  0
   -2.1507    4.3510    1.5455 C   0  0  0  0  0  0  0  0  0  0  0  0
   -3.0211    4.2784    0.9046 H   0  0  0  0  0  0  0  0  0  0  0  0
   -0.8805    4.3546    0.9672 C   0  0  0  0  0  0  0  0  0  0  0  0
   -0.7950    4.2905   -0.1090 H   0  0  0  0  0  0  0  0  0  0  0  0
    0.2551    4.4165    1.7797 C   0  0  0  0  0  0  0  0  0  0  0  0
    1.5752    4.4152    1.3116 O   0  0  0  0  0  0  0  0  0  0  0  0
    1.7967    4.5158   -0.1320 C   0  0  0  0  0  0  0  0  0  0  0  0
    1.6754    3.5309   -0.5967 H   0  0  0  0  0  0  0  0  0  0  0  0
    1.0779    5.2163   -0.5745 H   0  0  0  0  0  0  0  0  0  0  0  0
    3.1832    5.0516   -0.3913 C   0  0  1  0  0  0  0  0  0  0  0  0
    4.0577    5.5109    0.7168 C   0  0  0  0  0  0  0  0  0  0  0  0
    3.6736    5.3895    1.7200 H   0  0  0  0  0  0  0  0  0  0  0  0
    4.8164    6.2613    0.5163 H   0  0  0  0  0  0  0  0  0  0  0  0
    4.3395    4.1842    0.0157 O   0  0  0  0  0  0  0  0  0  0  0  0
    0.0971    4.4660    3.1674 C   0  0  0  0  0  0  0  0  0  0  0  0
    0.9838    4.5076    3.7863 H   0  0  0  0  0  0  0  0  0  0  0  0
   -1.1756    4.4595    3.7317 C   0  0  0  0  0  0  0  0  0  0  0  0
   -1.2608    4.4973    4.8098 H   0  0  0  0  0  0  0  0  0  0  0  0
   -3.7833    4.1111    5.0323 C   0  0  0  0  0  0  0  0  0  0  0  0
   -3.2204    4.8412    5.6248 H   0  0  0  0  0  0  0  0  0  0  0  0
   -3.3676    3.1131    5.2015 H   0  0  0  0  0  0  0  0  0  0  0  0
   -4.8216    4.1167    5.3784 H   0  0  0  0  0  0  0  0  0  0  0  0
   -5.9637    3.7933    2.3602 C   0  0  0  0  0  0  0  0  0  0  0  0
   -6.3484    4.7976    2.4827 H   0  0  0  0  0  0  0  0  0  0  0  0
   -6.7806    2.8380    1.7455 C   0  0  0  0  0  0  0  0  0  0  0  0
   -7.7620    3.1316    1.4032 H   0  0  0  0  0  0  0  0  0  0  0  0
   -6.3298    1.5325    1.5614 C   0  0  0  0  0  0  0  0  0  0  0  0
   -7.0567    0.5126    0.9472 O   0  0  0  0  0  0  0  0  0  0  0  0
   -8.3272    0.8349    0.2909 C   0  0  0  0  0  0  0  0  0  0  0  0
   -8.7424   -0.1296   -0.0103 H   0  0  0  0  0  0  0  0  0  0  0  0
   -9.0231    1.3203    0.9872 H   0  0  0  0  0  0  0  0  0  0  0  0
   -8.0936    1.6948   -0.9350 C   0  0  2  0  0  0  0  0  0  0  0  0
   -8.7255    3.0297   -1.0898 C   0  0  0  0  0  0  0  0  0  0  0  0
   -8.2604    3.7718   -1.7303 H   0  0  0  0  0  0  0  0  0  0  0  0
   -9.3422    3.4167   -0.2833 H   0  0  0  0  0  0  0  0  0  0  0  0
   -9.3091    1.8421   -1.8128 O   0  0  0  0  0  0  0  0  0  0  0  0
   -2.5383    0.0834    0.3398 C   0  0  0  0  0  0  0  0  0  0  0  0
   -1.7839    0.5415    1.4546 O   0  0  0  0  0  0  0  0  0  0  0  0
   -1.2692   -0.5526    2.3314 C   0  0  0  0  0  0  0  0  0  0  0  0
   -0.3989   -0.1135    2.8226 H   0  0  0  0  0  0  0  0  0  0  0  0
   -2.0066   -0.8327    3.0887 H   0  0  0  0  0  0  0  0  0  0  0  0
   -0.8692   -1.7558    1.5167 C   0  0  2  0  0  0  0  0  0  0  0  0
   -1.7220   -2.9677    1.4464 C   0  0  0  0  0  0  0  0  0  0  0  0
   -1.6713   -3.6064    0.5688 H   0  0  0  0  0  0  0  0  0  0  0  0
   -2.6474   -2.9806    2.0129 H   0  0  0  0  0  0  0  0  0  0  0  0
   -0.4710   -2.9757    2.3124 O   0  0  0  0  0  0  0  0  0  0  0  0
    1.2756   -0.5290   -1.7895 C   0  0  0  0  0  0  0  0  0  0  0  0
    0.5709   -0.9147   -2.9567 O   0  0  0  0  0  0  0  0  0  0  0  0
    0.1021   -2.3296   -2.9841 C   0  0  0  0  0  0  0  0  0  0  0  0
   -0.7536   -2.3174   -3.6627 H   0  0  0  0  0  0  0  0  0  0  0  0
    0.8694   -2.9945   -3.3885 H   0  0  0  0  0  0  0  0  0  0  0  0
   -0.3196   -2.7820   -1.6114 C   0  0  2  0  0  0  0  0  0  0  0  0
    0.5539   -3.6650   -0.8025 C   0  0  0  0  0  0  0  0  0  0  0  0
    0.4854   -3.6414    0.2807 H   0  0  0  0  0  0  0  0  0  0  0  0
    1.5075   -3.9659   -1.2200 H   0  0  0  0  0  0  0  0  0  0  0  0
   -0.6764   -4.2371   -1.4978 O   0  0  0  0  0  0  0  0  0  0  0  0
    4.8978   -3.3556   -1.4742 C   0  0  0  0  0  0  0  0  0  0  0  0
    3.7602   -4.1371   -1.2600 O   0  0  0  0  0  0  0  0  0  0  0  0
    3.8963   -5.4597   -0.6383 C   0  0  0  0  0  0  0  0  0  0  0  0
    3.0069   -6.0034   -0.9654 H   0  0  0  0  0  0  0  0  0  0  0  0
    4.7874   -5.9828   -1.0017 H   0  0  0  0  0  0  0  0  0  0  0  0
    3.8719   -5.3677    0.8699 C   0  0  2  0  0  0  0  0  0  0  0  0
    4.9487   -5.9409    1.7168 C   0  0  0  0  0  0  0  0  0  0  0  0
    5.0383   -5.5825    2.7359 H   0  0  0  0  0  0  0  0  0  0  0  0
    5.8330   -6.3575    1.2428 H   0  0  0  0  0  0  0  0  0  0  0  0
    3.6839   -6.7392    1.4679 O   0  0  0  0  0  0  0  0  0  0  0  0
    6.1655   -3.6640   -0.9900 C   0  0  0  0  0  0  0  0  0  0  0  0
    6.3129   -4.5220   -0.3492 H   0  0  0  0  0  0  0  0  0  0  0  0
    7.2598   -2.8501   -1.2987 C   0  0  0  0  0  0  0  0  0  0  0  0
    8.2262   -3.1190   -0.8951 H   0  0  0  0  0  0  0  0  0  0  0  0
    7.7349    7.2729   -2.0397 H   0  0  0  0  0  0  0  0  0  0  0  0
    2.5003   -6.3929    3.1611 H   0  0  0  0  0  0  0  0  0  0  0  0
  -12.4444   -2.2130   -1.1592 H   0  0  0  0  0  0  0  0  0  0  0  0
    3.3069    5.4981   -1.3749 H   0  0  0  0  0  0  0  0  0  0  0  0
   -7.1840    1.4650   -1.4775 H   0  0  0  0  0  0  0  0  0  0  0  0
   -0.2031   -1.5314    0.6958 H   0  0  0  0  0  0  0  0  0  0  0  0
   -1.0177   -2.1175   -1.1257 H   0  0  0  0  0  0  0  0  0  0  0  0
    3.2456   -4.5852    1.2860 H   0  0  0  0  0  0  0  0  0  0  0  0
  1  5  1  0  0  0  0
  2  1  1  0  0  0  0
  3  1  1  0  0  0  0
  4  1  1  0  0  0  0
  5 10  1  0  0  0  0
  5 29  1  0  0  0  0
  5  6  1  0  0  0  0
  6  9  1  0  0  0  0
  7  6  1  0  0  0  0
  8  6  1  0  0  0  0
 10 27  2  0  0  0  0
 11 13  2  0  0  0  0
 11 10  1  0  0  0  0
 12 11  1  0  0  0  0
 13 15  1  0  0  0  0
 14 13  1  0  0  0  0
 15 16  1  0  0  0  0
 15 25  2  0  0  0  0
 17 16  1  0  0  0  0
 17 20  1  0  0  0  0
 17 19  1  0  0  0  0
 18 17  1  0  0  0  0
 20192  1  6  0  0  0
 20 21  1  0  0  0  0
 20 24  1  0  0  0  0
 21 24  1  0  0  0  0
 22 21  1  0  0  0  0
 23 21  1  0  0  0  0
 25 26  1  0  0  0  0
 27 25  1  0  0  0  0
 27 28  1  0  0  0  0
 29190  2  0  0  0  0
 30 32  2  0  0  0  0
 30 29  1  0  0  0  0
 31 30  1  0  0  0  0
 32178  1  0  0  0  0
 33 32  1  0  0  0  0
 33 36  1  0  0  0  0
 34 33  1  0  0  0  0
 35 33  1  0  0  0  0
 36 37  1  0  0  0  0
 37 38  1  0  0  0  0
 37 39  2  0  0  0  0
 39 40  1  0  0  0  0
 40 45  1  0  0  0  0
 40 41  1  0  0  0  0
 41 43  1  0  0  0  0
 41 42  1  0  0  0  0
 44 41  1  0  0  0  0
 45 62  2  0  0  0  0
 45 46  1  0  0  0  0
 46 48  2  0  0  0  0
 47 46  1  0  0  0  0
 48 50  1  0  0  0  0
 48 49  1  0  0  0  0
 50 51  1  0  0  0  0
 51 52  1  0  0  0  0
 52 54  1  0  0  0  0
 52 53  1  0  0  0  0
 55193  1  6  0  0  0
 55 59  1  0  0  0  0
 55 52  1  0  0  0  0
 56 55  1  0  0  0  0
 56 58  1  0  0  0  0
 56 59  1  0  0  0  0
 57 56  1  0  0  0  0
 60 61  1  0  0  0  0
 60 50  2  0  0  0  0
 62 60  1  0  0  0  0
 63 62  1  0  0  0  0
 64 40  1  0  0  0  0
 64 65  1  0  0  0  0
 66 64  1  0  0  0  0
 67 64  1  0  0  0  0
 68 39  1  0  0  0  0
 68 69  1  0  0  0  0
 70 68  2  0  0  0  0
 71 74  1  0  0  0  0
 71 70  1  0  0  0  0
 71 72  1  0  0  0  0
 73 71  1  0  0  0  0
 74158  2  0  0  0  0
 75 77  2  0  0  0  0
 75 74  1  0  0  0  0
 76 75  1  0  0  0  0
 77106  1  0  0  0  0
 78 79  1  0  0  0  0
 78 77  1  0  0  0  0
 79 82  1  0  0  0  0
 79 81  1  0  0  0  0
 80 79  1  0  0  0  0
 83 78  1  0  0  0  0
 83 84  2  0  0  0  0
 84 85  1  0  0  0  0
 86 84  1  0  0  0  0
 86 87  1  0  0  0  0
 88 86  2  0  0  0  0
 89 88  1  0  0  0  0
 89 90  1  0  0  0  0
 90 93  1  0  0  0  0
 91 90  1  0  0  0  0
 92 90  1  0  0  0  0
 93194  1  1  0  0  0
 93 94  1  0  0  0  0
 93 97  1  0  0  0  0
 94 97  1  0  0  0  0
 94 95  1  0  0  0  0
 96 94  1  0  0  0  0
 98100  2  0  0  0  0
 98 88  1  0  0  0  0
 99 98  1  0  0  0  0
100 83  1  0  0  0  0
101100  1  0  0  0  0
102 78  1  0  0  0  0
103102  1  0  0  0  0
104102  1  0  0  0  0
105102  1  0  0  0  0
106107  1  0  0  0  0
106108  2  0  0  0  0
108109  1  0  0  0  0
109110  1  0  0  0  0
109112  1  0  0  0  0
109111  1  0  0  0  0
112113  2  0  0  0  0
113115  1  0  0  0  0
113114  1  0  0  0  0
115116  1  0  0  0  0
116140  1  0  0  0  0
117116  1  0  0  0  0
117119  1  0  0  0  0
117118  1  0  0  0  0
120117  1  0  0  0  0
121116  1  0  0  0  0
121138  2  0  0  0  0
122121  1  0  0  0  0
123122  1  0  0  0  0
124122  2  0  0  0  0
124126  1  0  0  0  0
125124  1  0  0  0  0
126136  2  0  0  0  0
127126  1  0  0  0  0
128127  1  0  0  0  0
129128  1  0  0  0  0
130128  1  0  0  0  0
131195  1  6  0  0  0
131128  1  0  0  0  0
131135  1  0  0  0  0
131132  1  0  0  0  0
132133  1  0  0  0  0
134132  1  0  0  0  0
135132  1  0  0  0  0
136138  1  0  0  0  0
136137  1  0  0  0  0
138139  1  0  0  0  0
140142  1  0  0  0  0
140143  1  0  0  0  0
140141  1  0  0  0  0
144145  1  0  0  0  0
144115  2  0  0  0  0
146144  1  0  0  0  0
147146  1  0  0  0  0
148146  2  0  0  0  0
148112  1  0  0  0  0
149148  1  0  0  0  0
150149  1  0  0  0  0
150152  1  0  0  0  0
151150  1  0  0  0  0
153196  1  6  0  0  0
153150  1  0  0  0  0
154153  1  0  0  0  0
154156  1  0  0  0  0
155154  1  0  0  0  0
157154  1  0  0  0  0
157153  1  0  0  0  0
158108  1  0  0  0  0
158159  1  0  0  0  0
159160  1  0  0  0  0
160161  1  0  0  0  0
160162  1  0  0  0  0
163197  1  6  0  0  0
163167  1  0  0  0  0
163160  1  0  0  0  0
164163  1  0  0  0  0
164166  1  0  0  0  0
164167  1  0  0  0  0
165164  1  0  0  0  0
168 36  2  0  0  0  0
168 70  1  0  0  0  0
169168  1  0  0  0  0
170169  1  0  0  0  0
170173  1  0  0  0  0
171170  1  0  0  0  0
172170  1  0  0  0  0
173177  1  0  0  0  0
173198  1  1  0  0  0
173174  1  0  0  0  0
174175  1  0  0  0  0
176174  1  0  0  0  0
177174  1  0  0  0  0
178179  1  0  0  0  0
178188  2  0  0  0  0
179180  1  0  0  0  0
180183  1  0  0  0  0
181180  1  0  0  0  0
182180  1  0  0  0  0
183199  1  1  0  0  0
183187  1  0  0  0  0
183184  1  0  0  0  0
184185  1  0  0  0  0
186184  1  0  0  0  0
187184  1  0  0  0  0
188189  1  0  0  0  0
190188  1  0  0  0  0
190191  1  0  0  0  0
M  END
>  <program>
Gaussian 16, Revision B.01

>  <basis>
6-311G(d) (5D, 7F)

>  <method>
b3lyp

>  <File Format>
g03

$$$$
