# Supplementary material for: Absorption‐coefficient calculation of short‐wavelength photoresist materials: From EUV to BEUV and water window X‐ray
Source: Smart Mol. 2024 Dec 16;3(4):e20240043. doi: 10.1002/smo.20240043 (PMC12755219; doi:10.1002/smo.20240043)
Supplement: Supplementary file 6 — Supporting Information S6 [file SMO2-3-e20240043-s016.sdf]

PAG1_v.log
 OpenBabel10142408033D
Gaussian share/apps/gauss/g16B02/g16/g16 # b3lyp/6-311g(d) volume iop(6/45=200)
 35 35  0  0  0  0  0  0  0  0999 V2000
   -4.9588   -1.4649   -1.1202 C   0  0  0  0  0  0  0  0  0  0  0  0
   -4.4435   -2.3648   -0.7683 H   0  0  0  0  0  0  0  0  0  0  0  0
   -4.7526   -1.3245   -2.1860 H   0  0  0  0  0  0  0  0  0  0  0  0
   -6.0337   -1.6272   -0.9910 H   0  0  0  0  0  0  0  0  0  0  0  0
   -4.4937   -0.2234   -0.3364 C   0  0  0  0  0  0  0  0  0  0  0  0
   -3.0013    0.0847   -0.5924 C   0  0  0  0  0  0  0  0  0  0  0  0
   -2.8961    0.3453   -1.6498 H   0  0  0  0  0  0  0  0  0  0  0  0
   -2.7255    0.9675   -0.0073 H   0  0  0  0  0  0  0  0  0  0  0  0
   -2.0486   -1.0608   -0.2513 C   0  0  0  0  0  0  0  0  0  0  0  0
   -2.1423   -1.9114   -0.9279 H   0  0  0  0  0  0  0  0  0  0  0  0
   -2.1420   -1.3969    0.7859 H   0  0  0  0  0  0  0  0  0  0  0  0
   -0.6279   -0.6156   -0.4633 O   0  0  0  0  0  0  0  0  0  0  0  0
   -0.0257    0.2640    0.9275 S   0  0  0  0  0  0  0  0  0  0  0  0
    1.7204    0.1580    0.3515 C   0  0  0  0  0  0  0  0  0  0  0  0
    2.4588    1.2941    0.0747 C   0  0  0  0  0  0  0  0  0  0  0  0
    1.9564    2.5435    0.2212 F   0  0  0  0  0  0  0  0  0  0  0  0
    3.7708    1.1567   -0.3666 C   0  0  0  0  0  0  0  0  0  0  0  0
    4.5149    2.2605   -0.6442 F   0  0  0  0  0  0  0  0  0  0  0  0
    4.3210   -0.1061   -0.5242 C   0  0  0  0  0  0  0  0  0  0  0  0
    5.6014   -0.2349   -0.9553 F   0  0  0  0  0  0  0  0  0  0  0  0
    3.5734   -1.2420   -0.2423 C   0  0  0  0  0  0  0  0  0  0  0  0
    4.1231   -2.4755   -0.3996 F   0  0  0  0  0  0  0  0  0  0  0  0
    2.2669   -1.1036    0.1989 C   0  0  0  0  0  0  0  0  0  0  0  0
    1.5394   -2.2142    0.4823 F   0  0  0  0  0  0  0  0  0  0  0  0
   -0.2844   -0.6075    2.2200 O   0  0  0  0  0  0  0  0  0  0  0  0
   -0.5127    1.7647    0.9160 O   0  0  0  0  0  0  0  0  0  0  0  0
   -4.7861   -0.3655    1.1684 C   0  0  0  0  0  0  0  0  0  0  0  0
   -4.1966   -1.1792    1.6023 H   0  0  0  0  0  0  0  0  0  0  0  0
   -5.8431   -0.5882    1.3466 H   0  0  0  0  0  0  0  0  0  0  0  0
   -4.5299    0.5677    1.6795 H   0  0  0  0  0  0  0  0  0  0  0  0
   -5.1141    0.9962   -0.8914 O   0  0  0  0  0  0  0  0  0  0  0  0
   -6.5554    1.1245   -0.7280 C   0  0  0  0  0  0  0  0  0  0  0  0
   -6.8154    2.0588   -1.2315 H   0  0  0  0  0  0  0  0  0  0  0  0
   -6.8596    1.1961    0.3239 H   0  0  0  0  0  0  0  0  0  0  0  0
   -7.1150    0.3055   -1.1992 H   0  0  0  0  0  0  0  0  0  0  0  0
  1  4  1  0  0  0  0
  1  2  1  0  0  0  0
  1  5  1  0  0  0  0
  3  1  1  0  0  0  0
  5 27  1  0  0  0  0
  6  5  1  0  0  0  0
  6  9  1  0  0  0  0
  6  8  1  0  0  0  0
  7  6  1  0  0  0  0
  9 11  1  0  0  0  0
 10  9  1  0  0  0  0
 12  9  1  0  0  0  0
 12 13  1  0  0  0  0
 13 25  1  0  0  0  0
 14 13  1  0  0  0  0
 15 16  1  0  0  0  0
 15 14  2  0  0  0  0
 17 15  1  0  0  0  0
 18 17  1  0  0  0  0
 19 17  2  0  0  0  0
 19 21  1  0  0  0  0
 20 19  1  0  0  0  0
 21 23  2  0  0  0  0
 22 21  1  0  0  0  0
 23 14  1  0  0  0  0
 23 24  1  0  0  0  0
 26 13  1  0  0  0  0
 27 29  1  0  0  0  0
 27 28  1  0  0  0  0
 27 30  1  0  0  0  0
 31 32  1  0  0  0  0
 31  5  1  0  0  0  0
 32 34  1  0  0  0  0
 33 32  1  0  0  0  0
 35 32  1  0  0  0  0
M  RAD  2  25   2  26   2
M  END
>  <program>
Gaussian 16, Revision B.01

>  <basis>
6-311G(d) (5D, 7F)

>  <method>
b3lyp

>  <File Format>
g03

$$$$
