# Supplementary material for: Absorption‐coefficient calculation of short‐wavelength photoresist materials: From EUV to BEUV and water window X‐ray
Source: Smart Mol. 2024 Dec 16;3(4):e20240043. doi: 10.1002/smo.20240043 (PMC12755219; doi:10.1002/smo.20240043)
Supplement: Supplementary file 7 — Supporting Information S7 [file SMO2-3-e20240043-s012.sdf]

PAG2_v.log
 OpenBabel10142408033D
Gaussian share/apps/gauss/g16B02/g16/g16 # b3lyp/6-311g(d) volume iop(6/45=200)
 39 40  0  0  1  0  0  0  0  0999 V2000
    0.9784   -2.2261   -0.4634 O   0  0  0  0  0  0  0  0  0  0  0  0
    0.7443   -0.6662   -0.6413 S   0  0  0  0  0  0  0  0  0  0  0  0
   -1.0346   -0.3424   -0.3172 C   0  0  0  0  0  0  0  0  0  0  0  0
   -1.8619   -1.4518   -0.2750 C   0  0  0  0  0  0  0  0  0  0  0  0
   -1.4286   -2.4374   -0.3880 H   0  0  0  0  0  0  0  0  0  0  0  0
   -3.2246   -1.2491   -0.0681 C   0  0  0  0  0  0  0  0  0  0  0  0
   -3.9094   -2.0843   -0.0089 H   0  0  0  0  0  0  0  0  0  0  0  0
   -3.7070    0.0491    0.0876 C   0  0  0  0  0  0  0  0  0  0  0  0
   -5.1754    0.2704    0.2401 C   0  0  0  0  0  0  0  0  0  0  0  0
   -5.4244    1.4006    0.9820 F   0  0  0  0  0  0  0  0  0  0  0  0
   -5.8020    0.4400   -0.9723 F   0  0  0  0  0  0  0  0  0  0  0  0
   -5.7704   -0.8067    0.8528 F   0  0  0  0  0  0  0  0  0  0  0  0
   -2.8510    1.1506    0.0576 C   0  0  0  0  0  0  0  0  0  0  0  0
   -3.2528    2.1423    0.2163 H   0  0  0  0  0  0  0  0  0  0  0  0
   -1.4871    0.9568   -0.1489 C   0  0  0  0  0  0  0  0  0  0  0  0
   -0.7915    1.7849   -0.1532 H   0  0  0  0  0  0  0  0  0  0  0  0
    1.2503    0.3180    0.6970 O   0  0  0  0  0  0  0  0  0  0  0  0
    2.6848    0.6356    1.0720 C   0  0  2  0  0  0  0  0  0  0  0  0
    3.5874    1.1352   -0.0966 C   0  0  2  0  0  0  0  0  0  0  0  0
    4.6670    2.0500    0.5116 C   0  0  0  0  0  0  0  0  0  0  0  0
    5.2826    2.4334   -0.3065 H   0  0  0  0  0  0  0  0  0  0  0  0
    4.1839    2.9011    1.0012 H   0  0  0  0  0  0  0  0  0  0  0  0
    5.3019    1.5235    1.2282 H   0  0  0  0  0  0  0  0  0  0  0  0
    2.8297    2.0131   -0.9705 O   0  0  0  0  0  0  0  0  0  0  0  0
    2.2454    1.4235   -1.5376 H   0  0  0  0  0  0  0  0  0  0  0  0
    4.2349   -0.0283   -0.8898 C   0  0  0  0  0  0  0  0  0  0  0  0
    4.9760    0.4126   -1.5663 H   0  0  0  0  0  0  0  0  0  0  0  0
    3.4664   -0.4914   -1.5164 H   0  0  0  0  0  0  0  0  0  0  0  0
    4.8798   -1.1012    0.0136 C   0  0  0  0  0  0  0  0  0  0  0  0
    5.7315   -0.6735    0.5584 H   0  0  0  0  0  0  0  0  0  0  0  0
    5.2669   -1.9150   -0.6109 H   0  0  0  0  0  0  0  0  0  0  0  0
    3.8456   -1.6521    1.0189 C   0  0  0  0  0  0  0  0  0  0  0  0
    4.3053   -2.4099    1.6639 H   0  0  0  0  0  0  0  0  0  0  0  0
    3.0185   -2.1260    0.4795 H   0  0  0  0  0  0  0  0  0  0  0  0
    3.2933   -0.5064    1.8943 C   0  0  0  0  0  0  0  0  0  0  0  0
    2.5328   -0.8731    2.5920 H   0  0  0  0  0  0  0  0  0  0  0  0
    4.1115   -0.0799    2.4888 H   0  0  0  0  0  0  0  0  0  0  0  0
    1.2474   -0.0016   -2.0074 O   0  0  0  0  0  0  0  0  0  0  0  0
    2.4696    1.4976    1.7119 H   0  0  0  0  0  0  0  0  0  0  0  0
  2  1  1  0  0  0  0
  2  3  1  0  0  0  0
  2 17  1  0  0  0  0
  3  4  2  0  0  0  0
  3 15  1  0  0  0  0
  4  6  1  0  0  0  0
  5  4  1  0  0  0  0
  6  7  1  0  0  0  0
  6  8  2  0  0  0  0
  8  9  1  0  0  0  0
  9 12  1  0  0  0  0
  9 10  1  0  0  0  0
 11  9  1  0  0  0  0
 13  8  1  0  0  0  0
 13 14  1  0  0  0  0
 15 13  2  0  0  0  0
 16 15  1  0  0  0  0
 17 18  1  0  0  0  0
 18 19  1  6  0  0  0
 18 39  1  0  0  0  0
 18 35  1  0  0  0  0
 19 24  1  6  0  0  0
 19 20  1  0  0  0  0
 20 22  1  0  0  0  0
 20 23  1  0  0  0  0
 21 20  1  0  0  0  0
 25 24  1  0  0  0  0
 26 19  1  0  0  0  0
 26 29  1  0  0  0  0
 27 26  1  0  0  0  0
 28 26  1  0  0  0  0
 29 30  1  0  0  0  0
 29 32  1  0  0  0  0
 31 29  1  0  0  0  0
 32 33  1  0  0  0  0
 32 35  1  0  0  0  0
 34 32  1  0  0  0  0
 35 37  1  0  0  0  0
 35 36  1  0  0  0  0
 38  2  1  0  0  0  0
M  RAD  2   1   2  38   2
M  END
>  <program>
Gaussian 16, Revision B.01

>  <basis>
6-311G(d) (5D, 7F)

>  <method>
b3lyp

>  <File Format>
g03

$$$$
