# Supplementary material for: Absorption‐coefficient calculation of short‐wavelength photoresist materials: From EUV to BEUV and water window X‐ray
Source: Smart Mol. 2024 Dec 16;3(4):e20240043. doi: 10.1002/smo.20240043 (PMC12755219; doi:10.1002/smo.20240043)
Supplement: Supplementary file 8 — Supporting Information S8 [file SMO2-3-e20240043-s004.sdf]

PAG3_v.log
 OpenBabel10142408033D
Gaussian share/apps/gauss/g16B02/g16/g16 # b3lyp/6-311g(d) volume iop(6/45=200)
 29 31  0  0  0  0  0  0  0  0999 V2000
    0.7571    1.7619   -0.5739 O   0  0  0  0  0  0  0  0  0  0  0  0
   -0.1455    0.9233   -0.5320 C   0  0  0  0  0  0  0  0  0  0  0  0
   -1.5608    1.2043   -0.2380 C   0  0  0  0  0  0  0  0  0  0  0  0
   -1.9579    2.5189   -0.0876 C   0  0  0  0  0  0  0  0  0  0  0  0
   -1.2127    3.2976   -0.1934 H   0  0  0  0  0  0  0  0  0  0  0  0
   -3.3039    2.8294    0.1965 C   0  0  0  0  0  0  0  0  0  0  0  0
   -3.6014    3.8648    0.3052 H   0  0  0  0  0  0  0  0  0  0  0  0
   -4.2351    1.8209    0.3400 C   0  0  0  0  0  0  0  0  0  0  0  0
   -5.2698    2.0565    0.5633 H   0  0  0  0  0  0  0  0  0  0  0  0
   -2.4964    0.1467   -0.0924 C   0  0  0  0  0  0  0  0  0  0  0  0
   -3.8591    0.4560    0.2086 C   0  0  0  0  0  0  0  0  0  0  0  0
   -4.7796   -0.6144    0.3777 C   0  0  0  0  0  0  0  0  0  0  0  0
   -5.8146   -0.3807    0.6018 H   0  0  0  0  0  0  0  0  0  0  0  0
   -4.3666   -1.9266    0.2687 C   0  0  0  0  0  0  0  0  0  0  0  0
   -5.0753   -2.7338    0.4056 H   0  0  0  0  0  0  0  0  0  0  0  0
   -3.0184   -2.2266   -0.0171 C   0  0  0  0  0  0  0  0  0  0  0  0
   -2.6758   -3.2509   -0.0979 H   0  0  0  0  0  0  0  0  0  0  0  0
   -2.1000   -1.2114   -0.2019 C   0  0  0  0  0  0  0  0  0  0  0  0
   -0.7009   -1.5748   -0.5022 C   0  0  0  0  0  0  0  0  0  0  0  0
    0.1225   -0.4471   -0.7803 N   0  0  0  0  0  0  0  0  0  0  0  0
    1.4515   -0.7348   -1.1587 O   0  0  0  0  0  0  0  0  0  0  0  0
    2.4731   -0.8424    0.4430 S   0  0  0  0  0  0  0  0  0  0  0  0
    3.3954   -2.1210    0.4224 O   0  0  0  0  0  0  0  0  0  0  0  0
    3.5700    0.7949    0.0639 C   0  0  0  0  0  0  0  0  0  0  0  0
    3.0731    1.7817    0.8272 F   0  0  0  0  0  0  0  0  0  0  0  0
    3.5017    1.0684   -1.2469 F   0  0  0  0  0  0  0  0  0  0  0  0
    4.8348    0.4748    0.4283 F   0  0  0  0  0  0  0  0  0  0  0  0
    1.4298   -0.5647    1.5942 O   0  0  0  0  0  0  0  0  0  0  0  0
   -0.2514   -2.7177   -0.5333 O   0  0  0  0  0  0  0  0  0  0  0  0
  1  2  2  0  0  0  0
  2  3  1  0  0  0  0
  3 10  2  0  0  0  0
  3  4  1  0  0  0  0
  4  6  2  0  0  0  0
  5  4  1  0  0  0  0
  6  7  1  0  0  0  0
  6  8  1  0  0  0  0
  8  9  1  0  0  0  0
 10 11  1  0  0  0  0
 11  8  2  0  0  0  0
 11 12  1  0  0  0  0
 12 13  1  0  0  0  0
 14 12  2  0  0  0  0
 14 15  1  0  0  0  0
 16 14  1  0  0  0  0
 17 16  1  0  0  0  0
 18 10  1  0  0  0  0
 18 16  2  0  0  0  0
 19 18  1  0  0  0  0
 20  2  1  0  0  0  0
 20 19  1  0  0  0  0
 21 20  1  0  0  0  0
 21 22  1  0  0  0  0
 22 28  1  0  0  0  0
 23 22  1  0  0  0  0
 24 27  1  0  0  0  0
 24 22  1  0  0  0  0
 24 25  1  0  0  0  0
 26 24  1  0  0  0  0
 29 19  2  0  0  0  0
M  RAD  2  23   2  28   2
M  END
>  <program>
Gaussian 16, Revision B.01

>  <basis>
6-311G(d) (5D, 7F)

>  <method>
b3lyp

>  <File Format>
g03

$$$$
