# Supplementary material for: Absorption‐coefficient calculation of short‐wavelength photoresist materials: From EUV to BEUV and water window X‐ray
Source: Smart Mol. 2024 Dec 16;3(4):e20240043. doi: 10.1002/smo.20240043 (PMC12755219; doi:10.1002/smo.20240043)
Supplement: Supplementary file 9 — Supporting Information S9 [file SMO2-3-e20240043-s008.sdf]

PAG4_v.log
 OpenBabel10142408033D
Gaussian share/apps/gauss/g16B02/g16/g16 # b3lyp/6-311g(d) volume iop(6/45=200)
 32 33  0  0  0  0  0  0  0  0999 V2000
   -3.5692    3.4524    0.5445 O   0  0  0  0  0  0  0  0  0  0  0  0
   -2.4708    2.4666    1.0963 S   0  0  0  0  0  0  0  0  0  0  0  0
   -1.0255    2.8606    0.0281 O   0  0  0  0  0  0  0  0  0  0  0  0
   -0.0764    1.7699    0.2706 N   0  0  0  0  0  0  0  0  0  0  0  0
    1.0723    1.9323   -0.2915 C   0  0  0  0  0  0  0  0  0  0  0  0
    1.5319    3.1260   -1.0990 C   0  0  0  0  0  0  0  0  0  0  0  0
    0.5494    3.9967   -1.4380 F   0  0  0  0  0  0  0  0  0  0  0  0
    2.1451    2.6950   -2.2514 F   0  0  0  0  0  0  0  0  0  0  0  0
    2.4947    3.8235   -0.3849 F   0  0  0  0  0  0  0  0  0  0  0  0
    2.0606    0.8421   -0.1395 C   0  0  0  0  0  0  0  0  0  0  0  0
    1.6188   -0.4568    0.1584 C   0  0  0  0  0  0  0  0  0  0  0  0
    0.5571   -0.6457    0.2446 H   0  0  0  0  0  0  0  0  0  0  0  0
    2.5303   -1.4931    0.3229 C   0  0  0  0  0  0  0  0  0  0  0  0
    2.1882   -2.4957    0.5404 H   0  0  0  0  0  0  0  0  0  0  0  0
    3.8931   -1.2420    0.1980 C   0  0  0  0  0  0  0  0  0  0  0  0
    5.1547   -2.6795    0.4202 Br  0  0  0  0  0  0  0  0  0  0  0  0
    4.3478    0.0396   -0.0875 C   0  0  0  0  0  0  0  0  0  0  0  0
    5.4095    0.2255   -0.1741 H   0  0  0  0  0  0  0  0  0  0  0  0
    3.4397    1.0803   -0.2568 C   0  0  0  0  0  0  0  0  0  0  0  0
    3.7983    2.0777   -0.4547 H   0  0  0  0  0  0  0  0  0  0  0  0
   -2.8873    0.7636    0.5854 C   0  0  0  0  0  0  0  0  0  0  0  0
   -3.7617    0.5976   -0.4746 C   0  0  0  0  0  0  0  0  0  0  0  0
   -4.1818    1.4654   -0.9681 H   0  0  0  0  0  0  0  0  0  0  0  0
   -4.0943   -0.7012   -0.8567 C   0  0  0  0  0  0  0  0  0  0  0  0
   -4.7758   -0.8744   -1.6778 H   0  0  0  0  0  0  0  0  0  0  0  0
   -3.5498   -1.7824   -0.1679 C   0  0  0  0  0  0  0  0  0  0  0  0
   -4.0107   -3.5724   -0.6996 Br  0  0  0  0  0  0  0  0  0  0  0  0
   -2.6840   -1.5892    0.9072 C   0  0  0  0  0  0  0  0  0  0  0  0
   -2.2887   -2.4438    1.4386 H   0  0  0  0  0  0  0  0  0  0  0  0
   -2.3447   -0.2941    1.2950 C   0  0  0  0  0  0  0  0  0  0  0  0
   -1.6916   -0.0990    2.1356 H   0  0  0  0  0  0  0  0  0  0  0  0
   -1.9960    2.4591    2.5983 O   0  0  0  0  0  0  0  0  0  0  0  0
  1  2  1  0  0  0  0
  2 32  1  0  0  0  0
  3  4  1  0  0  0  0
  3  2  1  0  0  0  0
  5 10  1  0  0  0  0
  5  4  2  0  0  0  0
  6  9  1  0  0  0  0
  6  5  1  0  0  0  0
  7  6  1  0  0  0  0
  8  6  1  0  0  0  0
 10 11  1  0  0  0  0
 11 12  1  0  0  0  0
 11 13  2  0  0  0  0
 13 14  1  0  0  0  0
 15 13  1  0  0  0  0
 15 16  1  0  0  0  0
 17 15  2  0  0  0  0
 18 17  1  0  0  0  0
 19 10  2  0  0  0  0
 19 17  1  0  0  0  0
 20 19  1  0  0  0  0
 21  2  1  0  0  0  0
 21 30  2  0  0  0  0
 22 21  1  0  0  0  0
 23 22  1  0  0  0  0
 24 22  2  0  0  0  0
 24 26  1  0  0  0  0
 25 24  1  0  0  0  0
 26 28  2  0  0  0  0
 27 26  1  0  0  0  0
 28 30  1  0  0  0  0
 28 29  1  0  0  0  0
 30 31  1  0  0  0  0
M  RAD  2   1   2  32   2
M  END
>  <program>
Gaussian 16, Revision B.01

>  <basis>
6-311G(d) (5D, 7F)

>  <method>
b3lyp

>  <File Format>
g03

$$$$
