# Supplementary material for: Absorption‐coefficient calculation of short‐wavelength photoresist materials: From EUV to BEUV and water window X‐ray
Source: Smart Mol. 2024 Dec 16;3(4):e20240043. doi: 10.1002/smo.20240043 (PMC12755219; doi:10.1002/smo.20240043)
Supplement: Supplementary file 10 — Supporting Information S10 [file SMO2-3-e20240043-s013.sdf]

PAG5_v.log
 OpenBabel10142408033D
Gaussian share/apps/gauss/g16B02/g16/g16 # opt b3lyp/6-311g(d) iop(6/45=200) vol
 32 32  0  0  1  0  0  0  0  0999 V2000
   -0.8471    3.1839    0.0966 C   0  0  0  0  0  0  0  0  0  0  0  0
   -0.8364    2.6941   -0.8830 H   0  0  0  0  0  0  0  0  0  0  0  0
    0.0467    3.8067    0.1591 H   0  0  0  0  0  0  0  0  0  0  0  0
   -1.7207    3.8451    0.1081 H   0  0  0  0  0  0  0  0  0  0  0  0
   -0.9042    2.1874    1.2272 C   0  0  0  0  0  0  0  0  0  0  0  0
   -2.1690    1.3663    1.3542 C   0  0  0  0  0  0  0  0  0  0  0  0
   -3.0339    2.0355    1.4319 H   0  0  0  0  0  0  0  0  0  0  0  0
   -2.1451    0.7637    2.2640 H   0  0  0  0  0  0  0  0  0  0  0  0
   -2.4238    0.4349    0.1686 C   0  0  2  0  0  0  0  0  0  0  0  0
   -3.7865   -0.2561    0.2474 C   0  0  0  0  0  0  0  0  0  0  0  0
   -3.9523   -1.1249   -0.7612 F   0  0  0  0  0  0  0  0  0  0  0  0
   -3.9575   -0.9221    1.4010 F   0  0  0  0  0  0  0  0  0  0  0  0
   -4.7650    0.6725    0.1589 F   0  0  0  0  0  0  0  0  0  0  0  0
   -1.4225   -0.6069    0.1694 O   0  0  0  0  0  0  0  0  0  0  0  0
   -0.5654   -0.9385   -1.1948 S   0  0  0  0  0  0  0  0  0  0  0  0
    1.0891   -0.5560   -0.5872 C   0  0  0  0  0  0  0  0  0  0  0  0
    1.8914    0.4332   -1.1598 C   0  0  0  0  0  0  0  0  0  0  0  0
    1.4759    1.1897   -2.1714 F   0  0  0  0  0  0  0  0  0  0  0  0
    3.1750    0.6673   -0.6765 C   0  0  0  0  0  0  0  0  0  0  0  0
    3.9345    1.6127   -1.2308 F   0  0  0  0  0  0  0  0  0  0  0  0
    3.6658   -0.0797    0.3857 C   0  0  0  0  0  0  0  0  0  0  0  0
    4.8911    0.1473    0.8468 F   0  0  0  0  0  0  0  0  0  0  0  0
    2.8757   -1.0635    0.9708 C   0  0  0  0  0  0  0  0  0  0  0  0
    3.3474   -1.7719    1.9960 F   0  0  0  0  0  0  0  0  0  0  0  0
    1.5981   -1.2959    0.4841 C   0  0  0  0  0  0  0  0  0  0  0  0
    0.8636   -2.2329    1.0753 F   0  0  0  0  0  0  0  0  0  0  0  0
   -0.6343   -2.3620   -1.4096 O   0  0  0  0  0  0  0  0  0  0  0  0
   -0.9364    0.0161   -2.2203 O   0  0  0  0  0  0  0  0  0  0  0  0
    0.0889    2.0461    2.1055 C   0  0  0  0  0  0  0  0  0  0  0  0
    0.0342    1.3309    2.9201 H   0  0  0  0  0  0  0  0  0  0  0  0
    0.9861    2.6552    2.0534 H   0  0  0  0  0  0  0  0  0  0  0  0
   -2.3982    0.9658   -0.7836 H   0  0  0  0  0  0  0  0  0  0  0  0
  1  4  1  0  0  0  0
  1  3  1  0  0  0  0
  1  5  1  0  0  0  0
  2  1  1  0  0  0  0
  5  6  1  0  0  0  0
  5 29  2  0  0  0  0
  6  7  1  0  0  0  0
  6  8  1  0  0  0  0
  9 32  1  6  0  0  0
  9 14  1  0  0  0  0
  9 10  1  0  0  0  0
  9  6  1  0  0  0  0
 10 12  1  0  0  0  0
 11 10  1  0  0  0  0
 13 10  1  0  0  0  0
 15 16  1  0  0  0  0
 15 14  1  0  0  0  0
 16 25  2  0  0  0  0
 17 19  2  0  0  0  0
 17 16  1  0  0  0  0
 18 17  1  0  0  0  0
 19 21  1  0  0  0  0
 20 19  1  0  0  0  0
 21 22  1  0  0  0  0
 21 23  2  0  0  0  0
 23 24  1  0  0  0  0
 25 23  1  0  0  0  0
 25 26  1  0  0  0  0
 27 15  1  0  0  0  0
 28 15  1  0  0  0  0
 29 30  1  0  0  0  0
 31 29  1  0  0  0  0
M  RAD  2  27   2  28   2
M  END
>  <program>
Gaussian 16, Revision B.01

>  <basis>
6-311G(d) (5D, 7F)

>  <File Format>
g03

$$$$
