# Supplementary material for: Absorption‐coefficient calculation of short‐wavelength photoresist materials: From EUV to BEUV and water window X‐ray
Source: Smart Mol. 2024 Dec 16;3(4):e20240043. doi: 10.1002/smo.20240043 (PMC12755219; doi:10.1002/smo.20240043)
Supplement: Supplementary file 11 — Supporting Information S11 [file SMO2-3-e20240043-s006.sdf]

PAG6_v.log
 OpenBabel10142408033D
Gaussian share/apps/gauss/g16B02/g16/g16 # opt b3lyp/6-311g(d) iop(6/45=200) vol
 38 40  0  0  0  0  0  0  0  0999 V2000
    1.5824    1.9669    1.1153 O   0  0  0  0  0  0  0  0  0  0  0  0
    2.2966    1.0683    0.7467 C   0  0  0  0  0  0  0  0  0  0  0  0
    3.6820    1.2318    0.2484 C   0  0  0  0  0  0  0  0  0  0  0  0
    4.1997    2.5084    0.1406 C   0  0  0  0  0  0  0  0  0  0  0  0
    3.5747    3.3479    0.4213 H   0  0  0  0  0  0  0  0  0  0  0  0
    5.5124    2.7081   -0.3255 C   0  0  0  0  0  0  0  0  0  0  0  0
    5.9031    3.7163   -0.4064 H   0  0  0  0  0  0  0  0  0  0  0  0
    6.2956    1.6316   -0.6761 C   0  0  0  0  0  0  0  0  0  0  0  0
    7.3084    1.7865   -1.0352 H   0  0  0  0  0  0  0  0  0  0  0  0
    4.4687    0.1060   -0.1057 C   0  0  0  0  0  0  0  0  0  0  0  0
    5.8009    0.3066   -0.5760 C   0  0  0  0  0  0  0  0  0  0  0  0
    6.5784   -0.8270   -0.9236 C   0  0  0  0  0  0  0  0  0  0  0  0
    7.5919   -0.6763   -1.2827 H   0  0  0  0  0  0  0  0  0  0  0  0
    6.0654   -2.0996   -0.8108 C   0  0  0  0  0  0  0  0  0  0  0  0
    6.6708   -2.9576   -1.0806 H   0  0  0  0  0  0  0  0  0  0  0  0
    4.7519   -2.2962   -0.3456 C   0  0  0  0  0  0  0  0  0  0  0  0
    4.3366   -3.2928   -0.2537 H   0  0  0  0  0  0  0  0  0  0  0  0
    3.9645   -1.2150    0.0012 C   0  0  0  0  0  0  0  0  0  0  0  0
    2.5894   -1.4634    0.4853 C   0  0  0  0  0  0  0  0  0  0  0  0
    1.8487   -0.2794    0.7576 N   0  0  0  0  0  0  0  0  0  0  0  0
    0.6226   -0.4883    1.3581 O   0  0  0  0  0  0  0  0  0  0  0  0
   -0.6497   -0.9272    0.3017 S   0  0  0  0  0  0  0  0  0  0  0  0
   -1.4046   -1.9024    1.0435 O   0  0  0  0  0  0  0  0  0  0  0  0
   -1.6328    0.7036    0.3368 C   0  0  0  0  0  0  0  0  0  0  0  0
   -0.8701    1.6293   -0.2562 F   0  0  0  0  0  0  0  0  0  0  0  0
   -1.8405    1.0318    1.6136 F   0  0  0  0  0  0  0  0  0  0  0  0
   -0.1355   -1.0947   -1.0369 O   0  0  0  0  0  0  0  0  0  0  0  0
    2.0882   -2.5493    0.6368 O   0  0  0  0  0  0  0  0  0  0  0  0
   -2.9935    0.6904   -0.4438 C   0  0  0  0  0  0  0  0  0  0  0  0
   -4.0770   -0.3412   -0.0021 C   0  0  0  0  0  0  0  0  0  0  0  0
   -5.5227    0.0181   -0.4675 C   0  0  0  0  0  0  0  0  0  0  0  0
   -2.7224    0.4944   -1.7485 F   0  0  0  0  0  0  0  0  0  0  0  0
   -3.5029    1.9373   -0.2884 F   0  0  0  0  0  0  0  0  0  0  0  0
   -3.7655   -1.5398   -0.5357 F   0  0  0  0  0  0  0  0  0  0  0  0
   -4.0946   -0.4399    1.3423 F   0  0  0  0  0  0  0  0  0  0  0  0
   -6.3133   -1.0387   -0.2656 F   0  0  0  0  0  0  0  0  0  0  0  0
   -5.5355    0.3230   -1.7699 F   0  0  0  0  0  0  0  0  0  0  0  0
   -6.0034    1.0498    0.2283 F   0  0  0  0  0  0  0  0  0  0  0  0
  2 20  1  0  0  0  0
  2  1  2  0  0  0  0
  3  2  1  0  0  0  0
  4  3  1  0  0  0  0
  4  5  1  0  0  0  0
  6  4  2  0  0  0  0
  7  6  1  0  0  0  0
  8 11  2  0  0  0  0
  8  6  1  0  0  0  0
  9  8  1  0  0  0  0
 10 18  1  0  0  0  0
 10  3  2  0  0  0  0
 11 10  1  0  0  0  0
 12 14  2  0  0  0  0
 12 11  1  0  0  0  0
 13 12  1  0  0  0  0
 14 16  1  0  0  0  0
 15 14  1  0  0  0  0
 16 17  1  0  0  0  0
 16 18  2  0  0  0  0
 18 19  1  0  0  0  0
 19 28  2  0  0  0  0
 19 20  1  0  0  0  0
 20 21  1  0  0  0  0
 22 24  1  0  0  0  0
 22 23  1  0  0  0  0
 22 21  1  0  0  0  0
 24 26  1  0  0  0  0
 25 24  1  0  0  0  0
 27 22  1  0  0  0  0
 29 33  1  0  0  0  0
 29 30  1  0  0  0  0
 29 24  1  0  0  0  0
 30 35  1  0  0  0  0
 31 36  1  0  0  0  0
 31 30  1  0  0  0  0
 31 38  1  0  0  0  0
 32 29  1  0  0  0  0
 34 30  1  0  0  0  0
 37 31  1  0  0  0  0
M  RAD  2  23   2  27   2
M  END
>  <program>
Gaussian 16, Revision B.01

>  <basis>
6-311G(d) (5D, 7F)

>  <File Format>
g03

$$$$
