# Supplementary material for: Absorption‐coefficient calculation of short‐wavelength photoresist materials: From EUV to BEUV and water window X‐ray
Source: Smart Mol. 2024 Dec 16;3(4):e20240043. doi: 10.1002/smo.20240043 (PMC12755219; doi:10.1002/smo.20240043)
Supplement: Supplementary file 12 — Supporting Information S12 [file SMO2-3-e20240043-s005.sdf]

3D Atomistic (3)
 OpenBabel10142407543D

192228  0  0  0  0  0  0  0  0999 V2000
   -0.6557   -1.4768   -2.7064 Sn  0  0  0  0  0  0  0  0  0  0  0  0
    0.1429   -3.2081   -0.1104 Sn  0  0  0  0  0  0  0  0  0  0  0  0
    0.2085   -1.7051    2.7041 Sn  0  0  0  0  0  0  0  0  0  0  0  0
   -3.0458    1.0457   -1.1478 Sn  0  0  0  0  0  0  0  0  0  0  0  0
   -2.5167    0.9361    2.0949 Sn  0  0  0  0  0  0  0  0  0  0  0  0
   -2.8362   -1.8658    0.3849 Sn  0  0  0  0  0  0  0  0  0  0  0  0
   -3.7702    1.8534    0.6622 O   0  5  0  0  0  0  0  0  0  0  0  0
   -4.0549   -0.8207   -0.9915 O   0  6  0  0  0  0  0  0  0  0  0  0
   -3.5549   -0.9064    2.1491 O   0  5  0  0  0  0  0  0  0  0  0  0
    0.9772   -2.3177   -1.7486 O   0  6  2  0  0  0  0  0  0  0  0  0
   -1.5167   -2.4559   -1.1550 O   0  6  1  0  0  0  0  0  0  0  0  0
   -1.7117    0.2403   -2.5776 O   0  6  1  0  0  0  0  0  0  0  0  0
    0.8229   -0.0183   -2.9704 O   0  6  1  0  0  0  0  0  0  0  0  0
   -1.4521    2.4487   -1.2317 O   0  6  1  0  0  0  0  0  0  0  0  0
   -1.1136   -2.5445    1.4241 O   0  6  1  0  0  0  0  0  0  0  0  0
   -1.9676    0.0127    0.3116 O   0  6  1  0  0  0  0  0  0  0  0  0
   -0.9928   -2.4867   -4.5567 C   0  5  0  0  0  0  0  0  0  0  0  0
   -2.2846   -2.6787   -4.9063 C   0  0  0  0  0  0  0  0  0  0  0  0
   -3.4568   -2.4719   -4.4366 C   0  0  0  0  0  0  0  0  0  0  0  0
   -4.3061   -2.6580   -4.8734 C   0  0  0  0  0  0  0  0  0  0  0  0
    0.2153   -5.2623   -0.5439 C   0  5  0  0  0  0  0  0  0  0  0  0
    0.0120   -5.5901   -1.9868 C   0  0  0  0  0  0  0  0  0  0  0  0
   -0.1316   -7.0887   -2.2201 C   0  0  0  0  0  0  0  0  0  0  0  0
   -0.1914   -7.5053   -3.5235 C   0  0  0  0  0  0  0  0  0  0  0  0
    0.3684   -2.5831    4.6347 C   0  5  0  0  0  0  0  0  0  0  0  0
    0.8732   -1.5624    5.6784 C   0  0  0  0  0  0  0  0  0  0  0  0
    1.0646   -2.2009    7.0279 C   0  0  0  0  0  0  0  0  0  0  0  0
    1.7224   -1.2298    8.0020 C   0  0  0  0  0  0  0  0  0  0  0  0
   -4.4568    1.9898   -2.4193 C   0  5  0  0  0  0  0  0  0  0  0  0
   -4.1267    2.6021   -3.4696 C   0  0  0  0  0  0  0  0  0  0  0  0
   -5.1314    3.2146   -4.4115 C   0  0  0  0  0  0  0  0  0  0  0  0
   -5.3826    2.8375   -5.4238 C   0  0  0  0  0  0  0  0  0  0  0  0
   -3.3444    1.8458    3.8413 C   0  5  0  0  0  0  0  0  0  0  0  0
   -3.3372    3.3613    3.8210 C   0  0  0  0  0  0  0  0  0  0  0  0
   -3.8635    4.0548    5.0194 C   0  0  0  0  0  0  0  0  0  0  0  0
   -3.8994    5.5323    4.8517 C   0  0  0  0  0  0  0  0  0  0  0  0
   -3.9831   -3.6485    0.5651 C   0  5  0  0  0  0  0  0  0  0  0  0
   -4.0788   -4.4963   -0.5621 C   0  0  0  0  0  0  0  0  0  0  0  0
   -4.7008   -5.8138   -0.4613 C   0  0  0  0  0  0  0  0  0  0  0  0
   -4.6649   -6.6358   -1.4183 C   0  0  0  0  0  0  0  0  0  0  0  0
   -3.7953    2.7295    0.6585 H   0  0  0  0  0  0  0  0  0  0  0  0
   -4.1219   -0.8712    2.0712 H   0  0  0  0  0  0  0  0  0  0  0  0
   -0.5658   -1.9369   -5.2934 H   0  0  0  0  0  0  0  0  0  0  0  0
   -0.5072   -3.3746   -4.5204 H   0  0  0  0  0  0  0  0  0  0  0  0
   -2.3109   -2.4898   -5.8912 H   0  0  0  0  0  0  0  0  0  0  0  0
   -2.3648   -3.7311   -4.8321 H   0  0  0  0  0  0  0  0  0  0  0  0
   -3.5489   -1.4932   -4.4164 H   0  0  0  0  0  0  0  0  0  0  0  0
   -3.3839   -2.8284   -3.4908 H   0  0  0  0  0  0  0  0  0  0  0  0
   -5.1494   -2.5376   -4.1960 H   0  0  0  0  0  0  0  0  0  0  0  0
   -4.5776   -2.5268   -5.7253 H   0  0  0  0  0  0  0  0  0  0  0  0
   -4.4125   -3.8620   -4.8013 H   0  0  0  0  0  0  0  0  0  0  0  0
   -0.5107   -5.6934   -0.0839 H   0  0  0  0  0  0  0  0  0  0  0  0
    0.8086   -5.5056   -0.1499 H   0  0  0  0  0  0  0  0  0  0  0  0
    0.7990   -5.2505   -2.5333 H   0  0  0  0  0  0  0  0  0  0  0  0
   -0.8170   -5.1302   -2.3405 H   0  0  0  0  0  0  0  0  0  0  0  0
    0.6698   -7.5560   -1.7739 H   0  0  0  0  0  0  0  0  0  0  0  0
   -0.9569   -7.4166   -1.7292 H   0  0  0  0  0  0  0  0  0  0  0  0
   -0.2799   -8.4906   -3.6338 H   0  0  0  0  0  0  0  0  0  0  0  0
    0.6387   -7.2022   -4.0399 H   0  0  0  0  0  0  0  0  0  0  0  0
   -0.9880   -7.0628   -3.9952 H   0  0  0  0  0  0  0  0  0  0  0  0
   -0.4964   -3.1109    4.8171 H   0  0  0  0  0  0  0  0  0  0  0  0
    0.9593   -3.2679    4.5149 H   0  0  0  0  0  0  0  0  0  0  0  0
    0.1663   -0.9641    5.6763 H   0  0  0  0  0  0  0  0  0  0  0  0
    1.6770   -1.2323    5.3733 H   0  0  0  0  0  0  0  0  0  0  0  0
    0.1818   -2.5105    7.4128 H   0  0  0  0  0  0  0  0  0  0  0  0
    1.6566   -3.0287    6.9443 H   0  0  0  0  0  0  0  0  0  0  0  0
    1.8755   -1.6098    8.9043 H   0  0  0  0  0  0  0  0  0  0  0  0
    1.1459   -0.3894    8.0998 H   0  0  0  0  0  0  0  0  0  0  0  0
    2.6219   -0.9092    7.6317 H   0  0  0  0  0  0  0  0  0  0  0  0
   -4.9604    2.6588   -1.8585 H   0  0  0  0  0  0  0  0  0  0  0  0
   -5.1051    1.2802   -2.7214 H   0  0  0  0  0  0  0  0  0  0  0  0
   -3.7618    1.9199   -4.1259 H   0  0  0  0  0  0  0  0  0  0  0  0
   -3.3133    3.1963   -3.2111 H   0  0  0  0  0  0  0  0  0  0  0  0
   -5.9125    3.4371   -3.8303 H   0  0  0  0  0  0  0  0  0  0  0  0
   -4.6745    4.1860   -4.5867 H   0  0  0  0  0  0  0  0  0  0  0  0
   -6.0847    3.5049   -5.8038 H   0  0  0  0  0  0  0  0  0  0  0  0
   -5.8910    1.9902   -5.2241 H   0  0  0  0  0  0  0  0  0  0  0  0
   -4.6542    2.7395   -5.9819 H   0  0  0  0  0  0  0  0  0  0  0  0
   -3.9197    1.6177    4.1199 H   0  0  0  0  0  0  0  0  0  0  0  0
   -2.7212    1.6037    4.5484 H   0  0  0  0  0  0  0  0  0  0  0  0
   -3.8994    3.6879    3.0227 H   0  0  0  0  0  0  0  0  0  0  0  0
   -2.3959    3.6972    3.6614 H   0  0  0  0  0  0  0  0  0  0  0  0
   -4.8013    3.7203    5.2270 H   0  0  0  0  0  0  0  0  0  0  0  0
   -3.2846    3.8228    5.8222 H   0  0  0  0  0  0  0  0  0  0  0  0
   -4.2391    6.0080    5.6443 H   0  0  0  0  0  0  0  0  0  0  0  0
   -4.4747    5.7722    4.0460 H   0  0  0  0  0  0  0  0  0  0  0  0
   -2.9580    5.8747    4.6412 H   0  0  0  0  0  0  0  0  0  0  0  0
   -4.3707   -3.4945    1.1650 H   0  0  0  0  0  0  0  0  0  0  0  0
   -3.3863   -4.4882    0.7721 H   0  0  0  0  0  0  0  0  0  0  0  0
   -4.5932   -4.0087   -1.3075 H   0  0  0  0  0  0  0  0  0  0  0  0
   -3.1422   -4.6627   -0.9435 H   0  0  0  0  0  0  0  0  0  0  0  0
   -5.6996   -5.6752   -0.2010 H   0  0  0  0  0  0  0  0  0  0  0  0
   -4.3061   -6.2556    0.4230 H   0  0  0  0  0  0  0  0  0  0  0  0
   -5.0441   -7.4898   -1.2174 H   0  0  0  0  0  0  0  0  0  0  0  0
   -5.0178   -6.1929   -2.2105 H   0  0  0  0  0  0  0  0  0  0  0  0
   -3.6231   -6.7738   -1.5882 H   0  0  0  0  0  0  0  0  0  0  0  0
    0.6557    1.4768    2.7064 Sn  0  0  0  0  0  0  0  0  0  0  0  0
   -0.1429    3.2081    0.1104 Sn  0  0  0  0  0  0  0  0  0  0  0  0
   -0.2085    1.7051   -2.7041 Sn  0  0  0  0  0  0  0  0  0  0  0  0
    3.0458   -1.0457    1.1478 Sn  0  0  0  0  0  0  0  0  0  0  0  0
    2.5167   -0.9361   -2.0949 Sn  0  0  0  0  0  0  0  0  0  0  0  0
    2.8362    1.8658   -0.3849 Sn  0  0  0  0  0  0  0  0  0  0  0  0
    3.7702   -1.8534   -0.6622 O   0  5  0  0  0  0  0  0  0  0  0  0
    4.0549    0.8207    0.9915 O   0  6  0  0  0  0  0  0  0  0  0  0
    3.5549    0.9064   -2.1491 O   0  5  0  0  0  0  0  0  0  0  0  0
   -0.9772    2.3177    1.7486 O   0  6  1  0  0  0  0  0  0  0  0  0
    1.5167    2.4559    1.1550 O   0  6  2  0  0  0  0  0  0  0  0  0
    1.7117   -0.2403    2.5776 O   0  6  2  0  0  0  0  0  0  0  0  0
   -0.8229    0.0183    2.9704 O   0  6  2  0  0  0  0  0  0  0  0  0
    1.4521   -2.4487    1.2317 O   0  6  2  0  0  0  0  0  0  0  0  0
    1.1136    2.5445   -1.4241 O   0  6  2  0  0  0  0  0  0  0  0  0
    1.9676   -0.0127   -0.3116 O   0  6  2  0  0  0  0  0  0  0  0  0
    0.9928    2.4867    4.5567 C   0  5  0  0  0  0  0  0  0  0  0  0
    2.2846    2.6787    4.9063 C   0  0  0  0  0  0  0  0  0  0  0  0
    3.4568    2.4719    4.4366 C   0  0  0  0  0  0  0  0  0  0  0  0
    4.3061    2.6580    4.8734 C   0  0  0  0  0  0  0  0  0  0  0  0
   -0.2153    5.2623    0.5439 C   0  5  0  0  0  0  0  0  0  0  0  0
   -0.0120    5.5901    1.9868 C   0  0  0  0  0  0  0  0  0  0  0  0
    0.1316    7.0887    2.2201 C   0  0  0  0  0  0  0  0  0  0  0  0
    0.1914    7.5053    3.5235 C   0  0  0  0  0  0  0  0  0  0  0  0
   -0.3684    2.5831   -4.6347 C   0  5  0  0  0  0  0  0  0  0  0  0
   -0.8732    1.5624   -5.6784 C   0  0  0  0  0  0  0  0  0  0  0  0
   -1.0646    2.2009   -7.0279 C   0  0  0  0  0  0  0  0  0  0  0  0
   -1.7224    1.2298   -8.0020 C   0  0  0  0  0  0  0  0  0  0  0  0
    4.4568   -1.9898    2.4193 C   0  5  0  0  0  0  0  0  0  0  0  0
    4.1267   -2.6021    3.4696 C   0  0  0  0  0  0  0  0  0  0  0  0
    5.1314   -3.2146    4.4115 C   0  0  0  0  0  0  0  0  0  0  0  0
    5.3826   -2.8375    5.4238 C   0  0  0  0  0  0  0  0  0  0  0  0
    3.3444   -1.8458   -3.8413 C   0  5  0  0  0  0  0  0  0  0  0  0
    3.3372   -3.3613   -3.8210 C   0  0  0  0  0  0  0  0  0  0  0  0
    3.8635   -4.0548   -5.0194 C   0  0  0  0  0  0  0  0  0  0  0  0
    3.8994   -5.5323   -4.8517 C   0  0  0  0  0  0  0  0  0  0  0  0
    3.9831    3.6485   -0.5651 C   0  5  0  0  0  0  0  0  0  0  0  0
    4.0788    4.4963    0.5621 C   0  0  0  0  0  0  0  0  0  0  0  0
    4.7008    5.8138    0.4613 C   0  0  0  0  0  0  0  0  0  0  0  0
    4.6649    6.6358    1.4183 C   0  0  0  0  0  0  0  0  0  0  0  0
    3.7953   -2.7295   -0.6585 H   0  0  0  0  0  0  0  0  0  0  0  0
    4.1219    0.8712   -2.0712 H   0  0  0  0  0  0  0  0  0  0  0  0
    0.5658    1.9369    5.2934 H   0  0  0  0  0  0  0  0  0  0  0  0
    0.5072    3.3746    4.5204 H   0  0  0  0  0  0  0  0  0  0  0  0
    2.3109    2.4898    5.8912 H   0  0  0  0  0  0  0  0  0  0  0  0
    2.3648    3.7311    4.8321 H   0  0  0  0  0  0  0  0  0  0  0  0
    3.5489    1.4932    4.4164 H   0  0  0  0  0  0  0  0  0  0  0  0
    3.3839    2.8284    3.4908 H   0  0  0  0  0  0  0  0  0  0  0  0
    5.1494    2.5376    4.1960 H   0  0  0  0  0  0  0  0  0  0  0  0
    4.5776    2.5268    5.7253 H   0  0  0  0  0  0  0  0  0  0  0  0
    4.4125    3.8620    4.8013 H   0  0  0  0  0  0  0  0  0  0  0  0
    0.5107    5.6934    0.0839 H   0  0  0  0  0  0  0  0  0  0  0  0
   -0.8086    5.5056    0.1499 H   0  0  0  0  0  0  0  0  0  0  0  0
   -0.7990    5.2505    2.5333 H   0  0  0  0  0  0  0  0  0  0  0  0
    0.8170    5.1302    2.3405 H   0  0  0  0  0  0  0  0  0  0  0  0
   -0.6698    7.5560    1.7739 H   0  0  0  0  0  0  0  0  0  0  0  0
    0.9569    7.4166    1.7292 H   0  0  0  0  0  0  0  0  0  0  0  0
    0.2799    8.4906    3.6338 H   0  0  0  0  0  0  0  0  0  0  0  0
   -0.6387    7.2022    4.0399 H   0  0  0  0  0  0  0  0  0  0  0  0
    0.9880    7.0628    3.9952 H   0  0  0  0  0  0  0  0  0  0  0  0
    0.4964    3.1109   -4.8171 H   0  0  0  0  0  0  0  0  0  0  0  0
   -0.9593    3.2679   -4.5149 H   0  0  0  0  0  0  0  0  0  0  0  0
   -0.1663    0.9641   -5.6763 H   0  0  0  0  0  0  0  0  0  0  0  0
   -1.6770    1.2323   -5.3733 H   0  0  0  0  0  0  0  0  0  0  0  0
   -0.1818    2.5105   -7.4128 H   0  0  0  0  0  0  0  0  0  0  0  0
   -1.6566    3.0287   -6.9443 H   0  0  0  0  0  0  0  0  0  0  0  0
   -1.8755    1.6098   -8.9043 H   0  0  0  0  0  0  0  0  0  0  0  0
   -1.1459    0.3894   -8.0998 H   0  0  0  0  0  0  0  0  0  0  0  0
   -2.6219    0.9092   -7.6317 H   0  0  0  0  0  0  0  0  0  0  0  0
    4.9604   -2.6588    1.8585 H   0  0  0  0  0  0  0  0  0  0  0  0
    5.1051   -1.2802    2.7214 H   0  0  0  0  0  0  0  0  0  0  0  0
    3.7618   -1.9199    4.1259 H   0  0  0  0  0  0  0  0  0  0  0  0
    3.3133   -3.1963    3.2111 H   0  0  0  0  0  0  0  0  0  0  0  0
    5.9125   -3.4371    3.8303 H   0  0  0  0  0  0  0  0  0  0  0  0
    4.6745   -4.1860    4.5867 H   0  0  0  0  0  0  0  0  0  0  0  0
    6.0847   -3.5049    5.8038 H   0  0  0  0  0  0  0  0  0  0  0  0
    5.8910   -1.9902    5.2241 H   0  0  0  0  0  0  0  0  0  0  0  0
    4.6542   -2.7395    5.9819 H   0  0  0  0  0  0  0  0  0  0  0  0
    3.9197   -1.6177   -4.1199 H   0  0  0  0  0  0  0  0  0  0  0  0
    2.7212   -1.6037   -4.5484 H   0  0  0  0  0  0  0  0  0  0  0  0
    3.8994   -3.6879   -3.0227 H   0  0  0  0  0  0  0  0  0  0  0  0
    2.3959   -3.6972   -3.6614 H   0  0  0  0  0  0  0  0  0  0  0  0
    4.8013   -3.7203   -5.2270 H   0  0  0  0  0  0  0  0  0  0  0  0
    3.2846   -3.8228   -5.8222 H   0  0  0  0  0  0  0  0  0  0  0  0
    4.2391   -6.0080   -5.6443 H   0  0  0  0  0  0  0  0  0  0  0  0
    4.4747   -5.7722   -4.0460 H   0  0  0  0  0  0  0  0  0  0  0  0
    2.9580   -5.8747   -4.6412 H   0  0  0  0  0  0  0  0  0  0  0  0
    4.3707    3.4945   -1.1650 H   0  0  0  0  0  0  0  0  0  0  0  0
    3.3863    4.4882   -0.7721 H   0  0  0  0  0  0  0  0  0  0  0  0
    4.5932    4.0087    1.3075 H   0  0  0  0  0  0  0  0  0  0  0  0
    3.1422    4.6627    0.9435 H   0  0  0  0  0  0  0  0  0  0  0  0
    5.6996    5.6752    0.2010 H   0  0  0  0  0  0  0  0  0  0  0  0
    4.3061    6.2556   -0.4230 H   0  0  0  0  0  0  0  0  0  0  0  0
    5.0441    7.4898    1.2174 H   0  0  0  0  0  0  0  0  0  0  0  0
    5.0178    6.1929    2.2105 H   0  0  0  0  0  0  0  0  0  0  0  0
    3.6231    6.7738    1.5882 H   0  0  0  0  0  0  0  0  0  0  0  0
  1  2  1  0  0  0  0
  1 10  1  0  0  0  0
  1 11  1  0  0  0  0
  1 12  1  0  0  0  0
  1 13  1  0  0  0  0
  1 17  1  0  0  0  0
  1 99  1  0  0  0  0
  1101  1  0  0  0  0
  2  3  1  0  0  0  0
  2 21  1  0  0  0  0
  3 15  1  0  0  0  0
  3 25  1  0  0  0  0
  3110  1  0  0  0  0
  4  5  1  0  0  0  0
  4  6  1  0  0  0  0
  4  7  1  0  0  0  0
  4  8  1  0  0  0  0
  4 12  1  0  0  0  0
  4 14  1  0  0  0  0
  4 29  1  0  0  0  0
  5  6  1  0  0  0  0
  5  7  1  0  0  0  0
  5  9  1  0  0  0  0
  5 16  1  0  0  0  0
  5 33  1  0  0  0  0
  5106  1  0  0  0  0
  5109  1  0  0  0  0
  6  8  1  0  0  0  0
  6  9  1  0  0  0  0
  6 11  1  0  0  0  0
  6 15  1  0  0  0  0
  6 16  1  0  0  0  0
  6 37  1  0  0  0  0
  7 41  1  0  0  0  0
  9 42  1  0  0  0  0
 10  2  1  1  0  0  0
 11  2  1  1  0  0  0
 12 99  1  1  0  0  0
 13 99  1  1  0  0  0
 14 98  1  1  0  0  0
 15  2  1  6  0  0  0
 16  4  1  6  0  0  0
 17 18  1  0  0  0  0
 17 43  1  0  0  0  0
 17 44  1  0  0  0  0
 18 19  1  0  0  0  0
 18 45  1  0  0  0  0
 18 46  1  0  0  0  0
 19 20  1  0  0  0  0
 19 47  1  0  0  0  0
 19 48  1  0  0  0  0
 20 49  1  0  0  0  0
 20 50  1  0  0  0  0
 20 51  1  0  0  0  0
 21 22  1  0  0  0  0
 21 52  1  0  0  0  0
 21 53  1  0  0  0  0
 22 23  1  0  0  0  0
 22 54  1  0  0  0  0
 22 55  1  0  0  0  0
 23 24  1  0  0  0  0
 23 56  1  0  0  0  0
 23 57  1  0  0  0  0
 24 58  1  0  0  0  0
 24 59  1  0  0  0  0
 24 60  1  0  0  0  0
 25 26  1  0  0  0  0
 25 61  1  0  0  0  0
 25 62  1  0  0  0  0
 26 27  1  0  0  0  0
 26 63  1  0  0  0  0
 26 64  1  0  0  0  0
 27 28  1  0  0  0  0
 27 65  1  0  0  0  0
 27 66  1  0  0  0  0
 28 67  1  0  0  0  0
 28 68  1  0  0  0  0
 28 69  1  0  0  0  0
 29 30  1  0  0  0  0
 29 70  1  0  0  0  0
 29 71  1  0  0  0  0
 30 31  1  0  0  0  0
 30 72  1  0  0  0  0
 30 73  1  0  0  0  0
 31 32  1  0  0  0  0
 31 74  1  0  0  0  0
 31 75  1  0  0  0  0
 32 76  1  0  0  0  0
 32 77  1  0  0  0  0
 32 78  1  0  0  0  0
 33 34  1  0  0  0  0
 33 79  1  0  0  0  0
 33 80  1  0  0  0  0
 34 35  1  0  0  0  0
 34 81  1  0  0  0  0
 34 82  1  0  0  0  0
 35 36  1  0  0  0  0
 35 83  1  0  0  0  0
 35 84  1  0  0  0  0
 36 85  1  0  0  0  0
 36 86  1  0  0  0  0
 36 87  1  0  0  0  0
 37 38  1  0  0  0  0
 37 88  1  0  0  0  0
 37 89  1  0  0  0  0
 38 39  1  0  0  0  0
 38 90  1  0  0  0  0
 38 91  1  0  0  0  0
 39 40  1  0  0  0  0
 39 92  1  0  0  0  0
 39 93  1  0  0  0  0
 40 94  1  0  0  0  0
 40 95  1  0  0  0  0
 40 96  1  0  0  0  0
 97 98  1  0  0  0  0
 97106  1  0  0  0  0
 97107  1  0  0  0  0
 97108  1  0  0  0  0
 97109  1  0  0  0  0
 97113  1  0  0  0  0
 97  3  1  0  0  0  0
 97  5  1  0  0  0  0
 98 99  1  0  0  0  0
 98117  1  0  0  0  0
 99111  1  0  0  0  0
 99121  1  0  0  0  0
 99 14  1  0  0  0  0
100101  1  0  0  0  0
100102  1  0  0  0  0
100103  1  0  0  0  0
100104  1  0  0  0  0
100108  1  0  0  0  0
100110  1  0  0  0  0
100125  1  0  0  0  0
101102  1  0  0  0  0
101103  1  0  0  0  0
101105  1  0  0  0  0
101112  1  0  0  0  0
101129  1  0  0  0  0
101 10  1  0  0  0  0
101 13  1  0  0  0  0
102104  1  0  0  0  0
102105  1  0  0  0  0
102107  1  0  0  0  0
102111  1  0  0  0  0
102112  1  0  0  0  0
102133  1  0  0  0  0
103137  1  0  0  0  0
105138  1  0  0  0  0
106 98  1  6  0  0  0
107 98  1  6  0  0  0
108  3  1  6  0  0  0
109  3  1  6  0  0  0
110  2  1  6  0  0  0
111 98  1  1  0  0  0
112100  1  1  0  0  0
113114  1  0  0  0  0
113139  1  0  0  0  0
113140  1  0  0  0  0
114115  1  0  0  0  0
114141  1  0  0  0  0
114142  1  0  0  0  0
115116  1  0  0  0  0
115143  1  0  0  0  0
115144  1  0  0  0  0
116145  1  0  0  0  0
116146  1  0  0  0  0
116147  1  0  0  0  0
117118  1  0  0  0  0
117148  1  0  0  0  0
117149  1  0  0  0  0
118119  1  0  0  0  0
118150  1  0  0  0  0
118151  1  0  0  0  0
119120  1  0  0  0  0
119152  1  0  0  0  0
119153  1  0  0  0  0
120154  1  0  0  0  0
120155  1  0  0  0  0
120156  1  0  0  0  0
121122  1  0  0  0  0
121157  1  0  0  0  0
121158  1  0  0  0  0
122123  1  0  0  0  0
122159  1  0  0  0  0
122160  1  0  0  0  0
123124  1  0  0  0  0
123161  1  0  0  0  0
123162  1  0  0  0  0
124163  1  0  0  0  0
124164  1  0  0  0  0
124165  1  0  0  0  0
125126  1  0  0  0  0
125166  1  0  0  0  0
125167  1  0  0  0  0
126127  1  0  0  0  0
126168  1  0  0  0  0
126169  1  0  0  0  0
127128  1  0  0  0  0
127170  1  0  0  0  0
127171  1  0  0  0  0
128172  1  0  0  0  0
128173  1  0  0  0  0
128174  1  0  0  0  0
129130  1  0  0  0  0
129175  1  0  0  0  0
129176  1  0  0  0  0
130131  1  0  0  0  0
130177  1  0  0  0  0
130178  1  0  0  0  0
131132  1  0  0  0  0
131179  1  0  0  0  0
131180  1  0  0  0  0
132181  1  0  0  0  0
132182  1  0  0  0  0
132183  1  0  0  0  0
133134  1  0  0  0  0
133184  1  0  0  0  0
133185  1  0  0  0  0
134135  1  0  0  0  0
134186  1  0  0  0  0
134187  1  0  0  0  0
135136  1  0  0  0  0
135188  1  0  0  0  0
135189  1  0  0  0  0
136190  1  0  0  0  0
136191  1  0  0  0  0
136192  1  0  0  0  0
M  CHG  8   7  -1   8  -2   9  -1  10  -2  11  -2  12  -2  13  -2  14  -2
M  CHG  8  15  -2  16  -2  17  -1  21  -1  25  -1  29  -1  33  -1  37  -1
M  CHG  8 103  -1 104  -2 105  -1 106  -2 107  -2 108  -2 109  -2 110  -2
M  CHG  8 111  -2 112  -2 113  -1 117  -1 121  -1 125  -1 129  -1 133  -1
M  END
$$$$
