# Supplementary material for: Absorption‐coefficient calculation of short‐wavelength photoresist materials: From EUV to BEUV and water window X‐ray
Source: Smart Mol. 2024 Dec 16;3(4):e20240043. doi: 10.1002/smo.20240043 (PMC12755219; doi:10.1002/smo.20240043)
Supplement: Supplementary file 13 — Supporting Information S13 [file SMO2-3-e20240043-s015.sdf]

TPSHFA_lan_v.log
 OpenBabel10142408033D
Gaussian share/apps/gauss/g16B02/g16/g16 # b3lyp/lanl2dz iop(6/45=200) volume
 41 39  0  0  0  0  0  0  0  0999 V2000
   -1.6209   -0.0221   -0.6385 S   0  0  0  0  0  0  0  0  0  0  0  0
   -1.1194   -1.3821    0.5448 C   0  0  0  0  0  0  0  0  0  0  0  0
   -1.6604   -1.4618    1.8383 C   0  0  0  0  0  0  0  0  0  0  0  0
   -2.3999   -0.7507    2.1933 H   0  0  0  0  0  0  0  0  0  0  0  0
   -1.1969   -2.4814    2.6862 C   0  0  0  0  0  0  0  0  0  0  0  0
   -1.5952   -2.5619    3.6938 H   0  0  0  0  0  0  0  0  0  0  0  0
   -0.2030   -3.3781    2.2407 C   0  0  0  0  0  0  0  0  0  0  0  0
    0.1647   -4.1509    2.9105 H   0  0  0  0  0  0  0  0  0  0  0  0
    0.3373   -3.2573    0.9490 C   0  0  0  0  0  0  0  0  0  0  0  0
    1.1404   -3.9077    0.6185 H   0  0  0  0  0  0  0  0  0  0  0  0
   -0.1167   -2.2436    0.0829 C   0  0  0  0  0  0  0  0  0  0  0  0
    0.3248   -2.1238   -0.8985 H   0  0  0  0  0  0  0  0  0  0  0  0
   -1.5228    1.5523    0.3860 C   0  0  0  0  0  0  0  0  0  0  0  0
   -2.5811    1.9497    1.2195 C   0  0  0  0  0  0  0  0  0  0  0  0
   -3.5079    1.3862    1.2724 H   0  0  0  0  0  0  0  0  0  0  0  0
   -2.4218    3.1254    1.9748 C   0  0  0  0  0  0  0  0  0  0  0  0
   -3.2277    3.4571    2.6239 H   0  0  0  0  0  0  0  0  0  0  0  0
   -1.2234    3.8639    1.8948 C   0  0  0  0  0  0  0  0  0  0  0  0
   -1.1049    4.7668    2.4881 H   0  0  0  0  0  0  0  0  0  0  0  0
   -0.1813    3.4372    1.0516 C   0  0  0  0  0  0  0  0  0  0  0  0
    0.7507    3.9907    0.9909 H   0  0  0  0  0  0  0  0  0  0  0  0
   -0.3218    2.2670    0.2803 C   0  0  0  0  0  0  0  0  0  0  0  0
    0.4798    1.9478   -0.3724 H   0  0  0  0  0  0  0  0  0  0  0  0
   -3.4642   -0.2559   -0.8902 C   0  0  0  0  0  0  0  0  0  0  0  0
   -4.1289    0.7526   -1.6106 C   0  0  0  0  0  0  0  0  0  0  0  0
   -3.6077    1.6506   -1.9308 H   0  0  0  0  0  0  0  0  0  0  0  0
   -5.4915    0.5812   -1.9127 C   0  0  0  0  0  0  0  0  0  0  0  0
   -6.0175    1.3545   -2.4653 H   0  0  0  0  0  0  0  0  0  0  0  0
   -6.1655   -0.5896   -1.5108 C   0  0  0  0  0  0  0  0  0  0  0  0
   -7.2168   -0.7203   -1.7521 H   0  0  0  0  0  0  0  0  0  0  0  0
   -5.4756   -1.5925   -0.8058 C   0  0  0  0  0  0  0  0  0  0  0  0
   -5.9891   -2.5007   -0.5030 H   0  0  0  0  0  0  0  0  0  0  0  0
   -4.1111   -1.4333   -0.4904 C   0  0  0  0  0  0  0  0  0  0  0  0
   -3.5805   -2.2134    0.0448 H   0  0  0  0  0  0  0  0  0  0  0  0
    3.8628    0.1770   -2.1274 F   0  0  0  0  0  0  0  0  0  0  0  0
    2.9632    0.0357   -0.4381 Sb  0  0  0  0  0  0  0  0  0  0  0  0
    1.9444   -0.0895    1.2054 F   0  0  0  0  0  0  0  0  0  0  0  0
    1.2354    0.0729   -1.3667 F   0  0  0  0  0  0  0  0  0  0  0  0
    4.6142    0.0122    0.5343 F   0  0  0  0  0  0  0  0  0  0  0  0
    2.8110    1.9639   -0.3181 F   0  0  0  0  0  0  0  0  0  0  0  0
    2.9194   -1.8932   -0.5859 F   0  0  0  0  0  0  0  0  0  0  0  0
  1 13  1  0  0  0  0
  1  2  1  0  0  0  0
  2  3  1  0  0  0  0
  3  4  1  0  0  0  0
  3  5  2  0  0  0  0
  5  6  1  0  0  0  0
  7  5  1  0  0  0  0
  7  8  1  0  0  0  0
  9  7  2  0  0  0  0
 10  9  1  0  0  0  0
 11  2  2  0  0  0  0
 11  9  1  0  0  0  0
 12 11  1  0  0  0  0
 13 14  1  0  0  0  0
 14 15  1  0  0  0  0
 14 16  2  0  0  0  0
 16 17  1  0  0  0  0
 18 16  1  0  0  0  0
 18 19  1  0  0  0  0
 20 18  2  0  0  0  0
 21 20  1  0  0  0  0
 22 13  2  0  0  0  0
 22 20  1  0  0  0  0
 23 22  1  0  0  0  0
 24  1  1  0  0  0  0
 24 33  2  0  0  0  0
 25 24  1  0  0  0  0
 26 25  1  0  0  0  0
 27 25  2  0  0  0  0
 27 29  1  0  0  0  0
 28 27  1  0  0  0  0
 29 31  2  0  0  0  0
 30 29  1  0  0  0  0
 31 32  1  0  0  0  0
 31 33  1  0  0  0  0
 33 34  1  0  0  0  0
 35 36  1  0  0  0  0
 36 39  1  0  0  0  0
 41 36  1  0  0  0  0
M  RAD  3  37   2  38   2  40   2
M  END
>  <program>
Gaussian 16, Revision B.01

>  <basis>
LANL2DZ (5D, 7F)

>  <method>
b3lyp

>  <File Format>
g03

$$$$
