# Supplementary material for: Absorption‐coefficient calculation of short‐wavelength photoresist materials: From EUV to BEUV and water window X‐ray
Source: Smart Mol. 2024 Dec 16;3(4):e20240043. doi: 10.1002/smo.20240043 (PMC12755219; doi:10.1002/smo.20240043)
Supplement: Supplementary file 14 — Supporting Information S14 [file SMO2-3-e20240043-s001.sdf]

TPSNF6311gd_v.log
 OpenBabel10142408033D
Gaussian share/apps/gauss/g16B02/g16/g16 # b3lyp/6-311g(d) iop(6/45=200) volume
 51 52  0  0  0  0  0  0  0  0999 V2000
   -1.6729   -0.0344    0.0378 S   0  0  0  0  0  0  0  0  0  0  0  0
   -2.9526    1.1213   -0.5134 C   0  0  0  0  0  0  0  0  0  0  0  0
   -4.0646    0.7125   -1.2490 C   0  0  0  0  0  0  0  0  0  0  0  0
   -4.1931   -0.3230   -1.5395 H   0  0  0  0  0  0  0  0  0  0  0  0
   -4.9977    1.6719   -1.6327 C   0  0  0  0  0  0  0  0  0  0  0  0
   -5.8642    1.3725   -2.2123 H   0  0  0  0  0  0  0  0  0  0  0  0
   -4.8127    3.0096   -1.2841 C   0  0  0  0  0  0  0  0  0  0  0  0
   -5.5408    3.7522   -1.5926 H   0  0  0  0  0  0  0  0  0  0  0  0
   -3.6878    3.3982   -0.5602 C   0  0  0  0  0  0  0  0  0  0  0  0
   -3.5300    4.4416   -0.3113 H   0  0  0  0  0  0  0  0  0  0  0  0
   -2.7374    2.4563   -0.1707 C   0  0  0  0  0  0  0  0  0  0  0  0
   -1.8292    2.7442    0.3500 H   0  0  0  0  0  0  0  0  0  0  0  0
   -1.8027   -1.4402   -1.0940 C   0  0  0  0  0  0  0  0  0  0  0  0
   -2.6457   -2.5278   -0.8707 C   0  0  0  0  0  0  0  0  0  0  0  0
   -3.2669   -2.5810    0.0150 H   0  0  0  0  0  0  0  0  0  0  0  0
   -2.6566   -3.5642   -1.8010 C   0  0  0  0  0  0  0  0  0  0  0  0
   -3.3021   -4.4207   -1.6393 H   0  0  0  0  0  0  0  0  0  0  0  0
   -1.8380   -3.5036   -2.9282 C   0  0  0  0  0  0  0  0  0  0  0  0
   -1.8501   -4.3162   -3.6470 H   0  0  0  0  0  0  0  0  0  0  0  0
   -0.9939   -2.4128   -3.1266 C   0  0  0  0  0  0  0  0  0  0  0  0
   -0.3433   -2.3748   -3.9931 H   0  0  0  0  0  0  0  0  0  0  0  0
   -0.9594   -1.3689   -2.2046 C   0  0  0  0  0  0  0  0  0  0  0  0
   -0.2841   -0.5274   -2.3200 H   0  0  0  0  0  0  0  0  0  0  0  0
   -2.2744   -0.6543    1.6259 C   0  0  0  0  0  0  0  0  0  0  0  0
   -1.2772   -1.0742    2.5075 C   0  0  0  0  0  0  0  0  0  0  0  0
   -0.2324   -1.0083    2.2291 H   0  0  0  0  0  0  0  0  0  0  0  0
   -1.6489   -1.5561    3.7599 C   0  0  0  0  0  0  0  0  0  0  0  0
   -0.8821   -1.8806    4.4543 H   0  0  0  0  0  0  0  0  0  0  0  0
   -2.9928   -1.5989    4.1247 C   0  0  0  0  0  0  0  0  0  0  0  0
   -3.2753   -1.9652    5.1058 H   0  0  0  0  0  0  0  0  0  0  0  0
   -3.9753   -1.1554    3.2405 C   0  0  0  0  0  0  0  0  0  0  0  0
   -5.0199   -1.1729    3.5315 H   0  0  0  0  0  0  0  0  0  0  0  0
   -3.6221   -0.6771    1.9812 C   0  0  0  0  0  0  0  0  0  0  0  0
   -4.3816   -0.3094    1.3020 H   0  0  0  0  0  0  0  0  0  0  0  0
    1.4619    3.4678   -1.1943 O   0  0  0  0  0  0  0  0  0  0  0  0
    1.1486    2.2043   -0.5310 S   0  0  0  0  0  0  0  0  0  0  0  0
    0.2491    2.2977    0.6439 O   0  0  0  0  0  0  0  0  0  0  0  0
    2.8043    1.7011    0.2362 C   0  0  0  0  0  0  0  0  0  0  0  0
    3.1838    2.7008    1.0646 F   0  0  0  0  0  0  0  0  0  0  0  0
    2.9082    0.4005    1.0885 C   0  0  0  0  0  0  0  0  0  0  0  0
    2.0192    0.4639    2.1123 F   0  0  0  0  0  0  0  0  0  0  0  0
    2.7069   -1.0165    0.4533 C   0  0  0  0  0  0  0  0  0  0  0  0
    3.0447   -1.9011    1.4289 F   0  0  0  0  0  0  0  0  0  0  0  0
    3.5340   -1.4136   -0.8041 C   0  0  0  0  0  0  0  0  0  0  0  0
    4.8296   -1.1448   -0.6201 F   0  0  0  0  0  0  0  0  0  0  0  0
    3.1028   -0.7976   -1.8987 F   0  0  0  0  0  0  0  0  0  0  0  0
    3.3993   -2.7384   -0.9889 F   0  0  0  0  0  0  0  0  0  0  0  0
    1.3972   -1.2188    0.1725 F   0  0  0  0  0  0  0  0  0  0  0  0
    4.1562    0.3853    1.6272 F   0  0  0  0  0  0  0  0  0  0  0  0
    3.7313    1.5991   -0.7510 F   0  0  0  0  0  0  0  0  0  0  0  0
    0.8295    1.0681   -1.4285 O   0  0  0  0  0  0  0  0  0  0  0  0
  1 24  1  0  0  0  0
  2 11  1  0  0  0  0
  2  1  1  0  0  0  0
  3  2  2  0  0  0  0
  4  3  1  0  0  0  0
  5  7  2  0  0  0  0
  5  3  1  0  0  0  0
  6  5  1  0  0  0  0
  7  9  1  0  0  0  0
  8  7  1  0  0  0  0
  9 10  1  0  0  0  0
  9 11  2  0  0  0  0
 11 12  1  0  0  0  0
 13 14  1  0  0  0  0
 13  1  1  0  0  0  0
 14 15  1  0  0  0  0
 16 17  1  0  0  0  0
 16 14  2  0  0  0  0
 18 16  1  0  0  0  0
 19 18  1  0  0  0  0
 20 18  2  0  0  0  0
 20 22  1  0  0  0  0
 21 20  1  0  0  0  0
 22 13  2  0  0  0  0
 23 22  1  0  0  0  0
 24 33  2  0  0  0  0
 24 25  1  0  0  0  0
 25 27  2  0  0  0  0
 26 25  1  0  0  0  0
 27 29  1  0  0  0  0
 27 28  1  0  0  0  0
 29 30  1  0  0  0  0
 31 32  1  0  0  0  0
 31 29  2  0  0  0  0
 33 31  1  0  0  0  0
 34 33  1  0  0  0  0
 35 36  1  0  0  0  0
 36 38  1  0  0  0  0
 36 37  1  0  0  0  0
 38 39  1  0  0  0  0
 38 40  1  0  0  0  0
 40 49  1  0  0  0  0
 40 41  1  0  0  0  0
 42 40  1  0  0  0  0
 42 43  1  0  0  0  0
 44 45  1  0  0  0  0
 44 42  1  0  0  0  0
 46 44  1  0  0  0  0
 47 44  1  0  0  0  0
 48 42  1  0  0  0  0
 50 38  1  0  0  0  0
 51 36  1  0  0  0  0
M  RAD  3  35   2  37   2  51   2
M  END
>  <program>
Gaussian 16, Revision B.01

>  <basis>
6-311G(d) (5D, 7F)

>  <method>
b3lyp

>  <File Format>
g03

$$$$
