# Supplementary material for: Absorption‐coefficient calculation of short‐wavelength photoresist materials: From EUV to BEUV and water window X‐ray
Source: Smart Mol. 2024 Dec 16;3(4):e20240043. doi: 10.1002/smo.20240043 (PMC12755219; doi:10.1002/smo.20240043)
Supplement: Supplementary file 15 — Supporting Information S15 [file SMO2-3-e20240043-s011.sdf]

TPSTF6311gd_v.log
 OpenBabel10142408033D
Gaussian share/apps/gauss/g16B02/g16/g16 # b3lyp/6-311g(d) iop(6/45=200) volume
 42 43  0  0  0  0  0  0  0  0999 V2000
    0.5610   -0.0276   -0.0335 S   0  0  0  0  0  0  0  0  0  0  0  0
    1.3254    1.6047   -0.1840 C   0  0  0  0  0  0  0  0  0  0  0  0
    2.4871    1.9540    0.5034 C   0  0  0  0  0  0  0  0  0  0  0  0
    2.9670    1.2581    1.1808 H   0  0  0  0  0  0  0  0  0  0  0  0
    3.0048    3.2343    0.3263 C   0  0  0  0  0  0  0  0  0  0  0  0
    3.9034    3.5261    0.8592 H   0  0  0  0  0  0  0  0  0  0  0  0
    2.3648    4.1383   -0.5213 C   0  0  0  0  0  0  0  0  0  0  0  0
    2.7708    5.1361   -0.6496 H   0  0  0  0  0  0  0  0  0  0  0  0
    1.1970    3.7723   -1.1869 C   0  0  0  0  0  0  0  0  0  0  0  0
    0.6858    4.4835   -1.8261 H   0  0  0  0  0  0  0  0  0  0  0  0
    0.6568    2.4988   -1.0196 C   0  0  0  0  0  0  0  0  0  0  0  0
   -0.2770    2.2052   -1.4900 H   0  0  0  0  0  0  0  0  0  0  0  0
    1.1126   -0.6514    1.5746 C   0  0  0  0  0  0  0  0  0  0  0  0
    2.2753   -1.4014    1.7452 C   0  0  0  0  0  0  0  0  0  0  0  0
    2.9091   -1.6495    0.9027 H   0  0  0  0  0  0  0  0  0  0  0  0
    2.5974   -1.8507    3.0236 C   0  0  0  0  0  0  0  0  0  0  0  0
    3.4958   -2.4401    3.1722 H   0  0  0  0  0  0  0  0  0  0  0  0
    1.7673   -1.5502    4.1028 C   0  0  0  0  0  0  0  0  0  0  0  0
    2.0236   -1.9058    5.0952 H   0  0  0  0  0  0  0  0  0  0  0  0
    0.6037   -0.8083    3.9089 C   0  0  0  0  0  0  0  0  0  0  0  0
   -0.0505   -0.5884    4.7452 H   0  0  0  0  0  0  0  0  0  0  0  0
    0.2574   -0.3552    2.6379 C   0  0  0  0  0  0  0  0  0  0  0  0
   -0.6573    0.2002    2.4565 H   0  0  0  0  0  0  0  0  0  0  0  0
    1.4237   -1.0526   -1.2466 C   0  0  0  0  0  0  0  0  0  0  0  0
    0.6723   -2.1198   -1.7416 C   0  0  0  0  0  0  0  0  0  0  0  0
   -0.3460   -2.2750   -1.4040 H   0  0  0  0  0  0  0  0  0  0  0  0
    1.2461   -2.9609   -2.6915 C   0  0  0  0  0  0  0  0  0  0  0  0
    0.6705   -3.7908   -3.0857 H   0  0  0  0  0  0  0  0  0  0  0  0
    2.5408   -2.7228   -3.1480 C   0  0  0  0  0  0  0  0  0  0  0  0
    2.9785   -3.3745   -3.8965 H   0  0  0  0  0  0  0  0  0  0  0  0
    3.2696   -1.6386   -2.6608 C   0  0  0  0  0  0  0  0  0  0  0  0
    4.2707   -1.4439   -3.0300 H   0  0  0  0  0  0  0  0  0  0  0  0
    2.7143   -0.7923   -1.7042 C   0  0  0  0  0  0  0  0  0  0  0  0
    3.2696    0.0642   -1.3418 H   0  0  0  0  0  0  0  0  0  0  0  0
   -4.0536    1.7444   -0.1922 O   0  0  0  0  0  0  0  0  0  0  0  0
   -2.8285    0.9508   -0.1843 S   0  0  0  0  0  0  0  0  0  0  0  0
   -2.0020    1.0447    1.0460 O   0  0  0  0  0  0  0  0  0  0  0  0
   -3.4286   -0.8291   -0.1312 C   0  0  0  0  0  0  0  0  0  0  0  0
   -4.1613   -1.0687    0.9619 F   0  0  0  0  0  0  0  0  0  0  0  0
   -4.1589   -1.1370   -1.2073 F   0  0  0  0  0  0  0  0  0  0  0  0
   -2.3720   -1.6912   -0.1008 F   0  0  0  0  0  0  0  0  0  0  0  0
   -2.0236    0.9711   -1.4300 O   0  0  0  0  0  0  0  0  0  0  0  0
  1 13  1  0  0  0  0
  2  1  1  0  0  0  0
  2  3  2  0  0  0  0
  3  4  1  0  0  0  0
  5  3  1  0  0  0  0
  5  6  1  0  0  0  0
  7  5  2  0  0  0  0
  8  7  1  0  0  0  0
  9 11  2  0  0  0  0
  9  7  1  0  0  0  0
 10  9  1  0  0  0  0
 11  2  1  0  0  0  0
 12 11  1  0  0  0  0
 13 14  2  0  0  0  0
 13 22  1  0  0  0  0
 14 16  1  0  0  0  0
 15 14  1  0  0  0  0
 16 17  1  0  0  0  0
 16 18  2  0  0  0  0
 18 19  1  0  0  0  0
 20 18  1  0  0  0  0
 20 21  1  0  0  0  0
 22 20  2  0  0  0  0
 23 22  1  0  0  0  0
 24  1  1  0  0  0  0
 25 26  1  0  0  0  0
 25 24  2  0  0  0  0
 27 25  1  0  0  0  0
 28 27  1  0  0  0  0
 29 27  2  0  0  0  0
 29 31  1  0  0  0  0
 30 29  1  0  0  0  0
 31 33  2  0  0  0  0
 32 31  1  0  0  0  0
 33 34  1  0  0  0  0
 33 24  1  0  0  0  0
 35 36  1  0  0  0  0
 36 38  1  0  0  0  0
 36 37  1  0  0  0  0
 38 41  1  0  0  0  0
 38 39  1  0  0  0  0
 40 38  1  0  0  0  0
 42 36  1  0  0  0  0
M  RAD  3  35   2  37   2  42   2
M  END
>  <program>
Gaussian 16, Revision B.01

>  <basis>
6-311G(d) (5D, 7F)

>  <method>
b3lyp

>  <File Format>
g03

$$$$
