# Supplementary material for: Absorption‐coefficient calculation of short‐wavelength photoresist materials: From EUV to BEUV and water window X‐ray
Source: Smart Mol. 2024 Dec 16;3(4):e20240043. doi: 10.1002/smo.20240043 (PMC12755219; doi:10.1002/smo.20240043)
Supplement: Supplementary file 16 — Supporting Information S16 [file SMO2-3-e20240043-s009.sdf]

 OpenBabel10142408263D

 67 72  0  0  0  0  0  0  0  0999 V2000
   -0.1052    0.0430    0.0011 O   0  0  1  0  0  0  0  0  0  0  0  0
    0.8899   -0.1832   -1.6916 Zn  0  0  2  0  0  0  0  0  0  0  0  0
   -0.8277    1.8898    0.0736 Zn  0  0  2  0  0  0  0  0  0  0  0  0
   -1.6091   -1.2489    0.0356 Zn  0  0  1  0  0  0  0  0  0  0  0  0
    1.0300   -0.2583    1.5884 Zn  0  0  2  0  0  0  0  0  0  0  0  0
    0.4284    2.6139   -2.5228 C   0  0  0  0  0  0  0  0  0  0  0  0
    0.6550    3.6994   -3.5333 C   0  0  0  0  0  0  0  0  0  0  0  0
   -0.8379   -2.4033   -2.5940 C   0  0  0  0  0  0  0  0  0  0  0  0
   -1.1504   -3.4355   -3.6369 C   0  0  0  0  0  0  0  0  0  0  0  0
    3.3595   -0.8064   -0.1630 C   0  0  0  0  0  0  0  0  0  0  0  0
    4.8691   -1.1784   -0.2694 C   0  0  0  0  0  0  0  0  0  0  0  0
    0.6209    2.4867    2.6011 C   0  0  0  0  0  0  0  0  0  0  0  0
    0.9497    3.4834    3.6734 C   0  0  0  0  0  0  0  0  0  0  0  0
   -3.6317    0.9204    0.1627 C   0  0  0  0  0  0  0  0  0  0  0  0
   -5.0935    1.2552    0.2262 C   0  0  0  0  0  0  0  0  0  0  0  0
   -0.6042   -2.5337    2.5235 C   0  0  0  0  0  0  0  0  0  0  0  0
   -0.8204   -3.6206    3.5346 C   0  0  0  0  0  0  0  0  0  0  0  0
    0.9423    1.4776   -2.7341 O   0  0  0  0  0  0  0  0  0  0  0  0
    0.1555   -1.6429   -2.7778 O   0  0  0  0  0  0  0  0  0  0  0  0
    2.7902   -0.6661   -1.2648 O   0  0  0  0  0  0  0  0  0  0  0  0
   -0.2724    2.9212   -1.5165 O   0  0  0  0  0  0  0  0  0  0  0  0
   -0.1583    2.8338    1.6704 O   0  0  0  0  0  0  0  0  0  0  0  0
   -2.7967    1.8679    0.1363 O   0  0  0  0  0  0  0  0  0  0  0  0
   -1.4599   -2.4505    1.5967 O   0  0  0  0  0  0  0  0  0  0  0  0
   -3.3408   -0.3109    0.1399 O   0  0  0  0  0  0  0  0  0  0  0  0
   -1.6057   -2.3697   -1.5898 O   0  0  0  0  0  0  0  0  0  0  0  0
    0.4025   -1.7794    2.6562 O   0  0  0  0  0  0  0  0  0  0  0  0
    1.1615    1.3469    2.7137 O   0  0  0  0  0  0  0  0  0  0  0  0
    2.8973   -0.6951    0.9894 O   0  0  0  0  0  0  0  0  0  0  0  0
    5.0079   -2.3499   -0.9120 F   0  0  0  0  0  0  0  0  0  0  0  0
    5.4495   -1.2904    0.9264 F   0  0  0  0  0  0  0  0  0  0  0  0
    5.5283   -0.2395   -0.9667 F   0  0  0  0  0  0  0  0  0  0  0  0
   -2.3438   -4.3137   -3.3959 C   0  0  0  0  0  0  0  0  0  0  0  0
   -0.3699   -3.5304   -4.7127 C   0  0  0  0  0  0  0  0  0  0  0  0
    0.4100    4.7004    3.6171 C   0  0  0  0  0  0  0  0  0  0  0  0
    1.8829    3.0375    4.7614 C   0  0  0  0  0  0  0  0  0  0  0  0
   -6.0594    0.1064    0.2533 C   0  0  0  0  0  0  0  0  0  0  0  0
   -5.4676    2.5337    0.2550 C   0  0  0  0  0  0  0  0  0  0  0  0
    1.3958    3.4416   -4.6104 C   0  0  0  0  0  0  0  0  0  0  0  0
    0.0225    5.0329   -3.2591 C   0  0  0  0  0  0  0  0  0  0  0  0
    0.0516   -3.7648    4.5318 C   0  0  0  0  0  0  0  0  0  0  0  0
   -2.0276   -4.4944    3.3533 C   0  0  0  0  0  0  0  0  0  0  0  0
    0.4807   -2.8768   -4.8438 H   0  0  0  0  0  0  0  0  0  0  0  0
   -0.5660   -4.2655   -5.4833 H   0  0  0  0  0  0  0  0  0  0  0  0
   -3.2548   -3.7201   -3.2986 H   0  0  0  0  0  0  0  0  0  0  0  0
   -2.2379   -4.8726   -2.4641 H   0  0  0  0  0  0  0  0  0  0  0  0
   -2.4715   -5.0203   -4.2154 H   0  0  0  0  0  0  0  0  0  0  0  0
   -7.0859    0.4692    0.2985 H   0  0  0  0  0  0  0  0  0  0  0  0
   -5.8772   -0.5395    1.1143 H   0  0  0  0  0  0  0  0  0  0  0  0
   -5.9476   -0.5213   -0.6329 H   0  0  0  0  0  0  0  0  0  0  0  0
   -4.7357    3.3285    0.2337 H   0  0  0  0  0  0  0  0  0  0  0  0
   -6.5137    2.8097    0.3004 H   0  0  0  0  0  0  0  0  0  0  0  0
    0.6257    5.4438    4.3743 H   0  0  0  0  0  0  0  0  0  0  0  0
   -0.2576    4.9771    2.8135 H   0  0  0  0  0  0  0  0  0  0  0  0
    1.4824    2.1711    5.2912 H   0  0  0  0  0  0  0  0  0  0  0  0
    2.0479    3.8413    5.4784 H   0  0  0  0  0  0  0  0  0  0  0  0
    2.8465    2.7303    4.3506 H   0  0  0  0  0  0  0  0  0  0  0  0
    1.8332    2.4657   -4.7656 H   0  0  0  0  0  0  0  0  0  0  0  0
    1.5803    4.2033   -5.3577 H   0  0  0  0  0  0  0  0  0  0  0  0
    0.3743    5.4466   -2.3121 H   0  0  0  0  0  0  0  0  0  0  0  0
   -1.0621    4.9426   -3.1736 H   0  0  0  0  0  0  0  0  0  0  0  0
    0.2536    5.7382   -4.0569 H   0  0  0  0  0  0  0  0  0  0  0  0
   -2.9455   -3.9036    3.3666 H   0  0  0  0  0  0  0  0  0  0  0  0
   -2.0812   -5.2431    4.1432 H   0  0  0  0  0  0  0  0  0  0  0  0
   -2.0018   -5.0040    2.3882 H   0  0  0  0  0  0  0  0  0  0  0  0
   -0.0746   -4.5400    5.2772 H   0  0  0  0  0  0  0  0  0  0  0  0
    0.9084   -3.1124    4.6217 H   0  0  0  0  0  0  0  0  0  0  0  0
  1  2  1  6  0  0  0
  2 18  1  6  0  0  0
  2 19  1  0  0  0  0
  2 20  1  0  0  0  0
  3  1  1  6  0  0  0
  3 21  1  0  0  0  0
  3 22  1  0  0  0  0
  3 23  1  0  0  0  0
  4  1  1  6  0  0  0
  4 24  1  0  0  0  0
  4 25  1  0  0  0  0
  4 26  1  0  0  0  0
  5  1  1  6  0  0  0
  5 27  1  0  0  0  0
  5 28  1  0  0  0  0
  5 29  1  0  0  0  0
  6  7  1  0  0  0  0
  6 18  2  0  0  0  0
  6 21  2  0  0  0  0
  7 39  2  0  0  0  0
  7 40  1  0  0  0  0
  8  9  1  0  0  0  0
  8 19  2  0  0  0  0
  8 26  2  0  0  0  0
  9 33  1  0  0  0  0
  9 34  2  0  0  0  0
 10 11  1  0  0  0  0
 10 20  2  0  0  0  0
 10 29  2  0  0  0  0
 11 30  1  0  0  0  0
 11 31  1  0  0  0  0
 11 32  1  0  0  0  0
 12 13  1  0  0  0  0
 12 22  2  0  0  0  0
 12 28  2  0  0  0  0
 13 35  2  0  0  0  0
 13 36  1  0  0  0  0
 14 15  1  0  0  0  0
 14 23  2  0  0  0  0
 14 25  2  0  0  0  0
 15 37  1  0  0  0  0
 15 38  2  0  0  0  0
 16 17  1  0  0  0  0
 16 24  2  0  0  0  0
 16 27  2  0  0  0  0
 17 41  2  0  0  0  0
 17 42  1  0  0  0  0
 33 45  1  0  0  0  0
 33 46  1  0  0  0  0
 33 47  1  0  0  0  0
 34 43  1  0  0  0  0
 34 44  1  0  0  0  0
 35 53  1  0  0  0  0
 35 54  1  0  0  0  0
 36 55  1  0  0  0  0
 36 56  1  0  0  0  0
 36 57  1  0  0  0  0
 37 48  1  0  0  0  0
 37 49  1  0  0  0  0
 37 50  1  0  0  0  0
 38 51  1  0  0  0  0
 38 52  1  0  0  0  0
 39 58  1  0  0  0  0
 39 59  1  0  0  0  0
 40 60  1  0  0  0  0
 40 61  1  0  0  0  0
 40 62  1  0  0  0  0
 41 66  1  0  0  0  0
 41 67  1  0  0  0  0
 42 63  1  0  0  0  0
 42 64  1  0  0  0  0
 42 65  1  0  0  0  0
M  END
$$$$
