# Supplementary material for: Absorption‐coefficient calculation of short‐wavelength photoresist materials: From EUV to BEUV and water window X‐ray
Source: Smart Mol. 2024 Dec 16;3(4):e20240043. doi: 10.1002/smo.20240043 (PMC12755219; doi:10.1002/smo.20240043)
Supplement: Supplementary file 17 — Supporting Information S17 [file SMO2-3-e20240043-s017.sdf]

Zr_v.log
 OpenBabel10142407543D
Gaussian share/apps/gauss/g16B02/g16/g16 # b3lyp/def2tzvp volume iop(6/45=200)
150156  0  0  0  0  0  0  0  0999 V2000
    1.6970    1.5894   -1.0134 Zr  0  0  0  0  0  0  0  0  0  0  0  0
    5.8424    2.0525    2.8657 C   0  0  0  0  0  0  0  0  0  0  0  0
   -1.2006    1.9547    0.9583 Zr  0  0  0  0  0  0  0  0  0  0  0  0
    6.8085    2.4364    3.1690 H   0  0  0  0  0  0  0  0  0  0  0  0
    1.3497   -1.9491   -0.9274 Zr  0  0  0  0  0  0  0  0  0  0  0  0
    5.3192    1.3996    3.5498 H   0  0  0  0  0  0  0  0  0  0  0  0
   -1.3087    0.0512   -2.0952 Zr  0  0  0  0  0  0  0  0  0  0  0  0
    4.7747   -3.2567    1.8229 C   0  0  0  0  0  0  0  0  0  0  0  0
    1.4550   -0.0972    2.1097 Zr  0  0  1  0  0  0  0  0  0  0  0  0
    5.3499   -3.0029    2.9976 C   0  0  0  0  0  0  0  0  0  0  0  0
   -1.5551   -1.6270    1.0853 Zr  0  0  0  0  0  0  0  0  0  0  0  0
    6.2340   -3.5407    3.3170 H   0  0  0  0  0  0  0  0  0  0  0  0
    1.0207    1.3223    3.7572 O   0  0  0  0  0  0  0  0  0  0  0  0
    4.9480   -2.2500    3.6607 H   0  0  0  0  0  0  0  0  0  0  0  0
   -0.7274    2.5539    3.0752 O   0  0  0  0  0  0  0  0  0  0  0  0
   -5.5326   -1.8494    2.2852 C   0  0  0  0  0  0  0  0  0  0  0  0
    0.6060   -4.0180   -0.5807 O   0  0  0  0  0  0  0  0  0  0  0  0
   -6.0247   -1.0175    3.2024 C   0  0  0  0  0  0  0  0  0  0  0  0
   -1.2904   -3.7963    0.5995 O   0  0  0  0  0  0  0  0  0  0  0  0
   -7.0514   -1.0935    3.5390 H   0  0  0  0  0  0  0  0  0  0  0  0
    1.2965    2.3870   -3.0550 O   0  0  0  0  0  0  0  0  0  0  0  0
   -5.4039   -0.2431    3.6318 H   0  0  0  0  0  0  0  0  0  0  0  0
   -0.6570    1.4815   -3.6906 O   0  0  0  0  0  0  0  0  0  0  0  0
   -4.9423    3.7538    0.7006 C   0  0  0  0  0  0  0  0  0  0  0  0
   -3.1600    2.5631    1.8196 O   0  0  0  0  0  0  0  0  0  0  0  0
   -5.6680    3.8130    1.8167 C   0  0  0  0  0  0  0  0  0  0  0  0
    3.3696    1.0699    2.1351 O   0  0  0  0  0  0  0  0  0  0  0  0
   -6.6377    4.2952    1.8330 H   0  0  0  0  0  0  0  0  0  0  0  0
   -2.9119    2.9930   -0.3026 O   0  0  0  0  0  0  0  0  0  0  0  0
   -5.3016    3.3779    2.7362 H   0  0  0  0  0  0  0  0  0  0  0  0
    3.5240    2.1435    0.1682 O   0  0  0  0  0  0  0  0  0  0  0  0
   -5.2496   -0.4101   -3.3564 C   0  0  0  0  0  0  0  0  0  0  0  0
    1.3493    3.7970   -0.7504 O   0  0  0  0  0  0  0  0  0  0  0  0
   -5.8400    0.6506   -3.9064 C   0  0  0  0  0  0  0  0  0  0  0  0
   -0.4825    4.0088    0.5280 O   0  0  0  0  0  0  0  0  0  0  0  0
   -6.8538    0.5983   -4.2841 H   0  0  0  0  0  0  0  0  0  0  0  0
    1.0467    1.9270    1.1428 O   0  0  0  0  0  0  0  0  0  0  0  0
   -5.3149    1.5922   -3.9894 H   0  0  0  0  0  0  0  0  0  0  0  0
   -0.4038    1.5049   -0.9058 O   0  0  0  0  0  0  0  0  0  0  0  0
   -0.4483   -2.6597    5.3952 C   0  0  0  0  0  0  0  0  0  0  0  0
   -3.2103    0.8243   -2.9590 O   0  0  0  0  0  0  0  0  0  0  0  0
   -1.4977   -3.4376    5.6574 C   0  0  0  0  0  0  0  0  0  0  0  0
    3.4509    0.7260   -2.1276 O   0  0  0  0  0  0  0  0  0  0  0  0
   -1.6392   -3.8761    6.6374 H   0  0  0  0  0  0  0  0  0  0  0  0
   -3.2789   -1.2523   -2.2992 O   0  0  0  0  0  0  0  0  0  0  0  0
   -2.2367   -3.6480    4.8975 H   0  0  0  0  0  0  0  0  0  0  0  0
    3.2229   -1.5079   -2.0724 O   0  0  0  0  0  0  0  0  0  0  0  0
    5.9863    3.2699    0.6898 C   0  0  0  0  0  0  0  0  0  0  0  0
    0.7761   -2.7357   -2.9442 O   0  0  0  0  0  0  0  0  0  0  0  0
    6.1452    2.7535   -0.2586 H   0  0  0  0  0  0  0  0  0  0  0  0
   -0.9079   -1.4530   -3.6866 O   0  0  0  0  0  0  0  0  0  0  0  0
    5.3679    4.1410    0.4648 H   0  0  0  0  0  0  0  0  0  0  0  0
    0.9316   -0.1524   -2.2657 O   0  0  0  0  0  0  0  0  0  0  0  0
    6.9490    3.6119    1.0694 H   0  0  0  0  0  0  0  0  0  0  0  0
   -0.6967   -1.4593   -0.8109 O   0  0  0  0  0  0  0  0  0  0  0  0
   -1.1251    3.8012    5.4960 C   0  0  0  0  0  0  0  0  0  0  0  0
   -3.6377   -2.4398    0.9455 O   0  0  0  0  0  0  0  0  0  0  0  0
   -1.0298    4.6411    4.8051 H   0  0  0  0  0  0  0  0  0  0  0  0
    3.0443   -2.7766    0.2982 O   0  0  0  0  0  0  0  0  0  0  0  0
   -2.0920    3.3408    5.2857 H   0  0  0  0  0  0  0  0  0  0  0  0
   -3.3501   -0.8228    2.3777 O   0  0  0  0  0  0  0  0  0  0  0  0
   -1.1278    4.1836    6.5166 H   0  0  0  0  0  0  0  0  0  0  0  0
    3.0983   -1.6107    2.2173 O   0  0  0  0  0  0  0  0  0  0  0  0
    5.2845   -4.2828    0.8533 C   0  0  0  0  0  0  0  0  0  0  0  0
    0.7276   -1.3530    3.8258 O   0  0  0  0  0  0  0  0  0  0  0  0
    4.5245   -5.0385    0.6454 H   0  0  0  0  0  0  0  0  0  0  0  0
   -1.1727   -2.3340    3.1491 O   0  0  0  0  0  0  0  0  0  0  0  0
    5.5328   -3.8233   -0.1053 H   0  0  0  0  0  0  0  0  0  0  0  0
    1.8236   -0.1821    0.0629 O   0  0  0  0  0  0  0  0  0  0  0  0
    6.1724   -4.7769    1.2474 H   0  0  0  0  0  0  0  0  0  0  0  0
   -2.4460    0.2325   -0.0524 O   0  0  0  0  0  0  0  0  0  0  0  0
    5.8634    0.6991   -3.4631 C   0  0  0  0  0  0  0  0  0  0  0  0
    0.6546   -2.0460    1.2399 O   0  0  0  0  0  0  0  0  0  0  0  0
    5.2404    1.3346   -4.0954 H   0  0  0  0  0  0  0  0  0  0  0  0
   -0.6085    0.1089    1.7205 O   0  0  0  0  0  0  0  0  0  0  0  0
    6.0873    1.2824   -2.5681 H   0  0  0  0  0  0  0  0  0  0  0  0
    0.1053    2.1781    3.9475 C   0  0  0  0  0  0  0  0  0  0  0  0
    6.7953    0.4878   -3.9872 H   0  0  0  0  0  0  0  0  0  0  0  0
   -0.4530   -4.4779   -0.0546 C   0  0  0  0  0  0  0  0  0  0  0  0
    0.6095   -2.3224    6.4053 C   0  0  0  0  0  0  0  0  0  0  0  0
    0.3149    2.2709   -3.8505 C   0  0  0  0  0  0  0  0  0  0  0  0
    1.5953   -2.6449    6.0645 H   0  0  0  0  0  0  0  0  0  0  0  0
   -3.6155    3.0759    0.7379 C   0  0  0  0  0  0  0  0  0  0  0  0
    0.6721   -1.2433    6.5576 H   0  0  0  0  0  0  0  0  0  0  0  0
    3.9704    1.8128    1.3073 C   0  0  0  0  0  0  0  0  0  0  0  0
    0.3946   -2.8005    7.3609 H   0  0  0  0  0  0  0  0  0  0  0  0
    0.4610    4.4855   -0.1688 C   0  0  0  0  0  0  0  0  0  0  0  0
   -1.3757   -2.9376   -5.9610 C   0  0  0  0  0  0  0  0  0  0  0  0
   -3.8536   -0.2772   -2.8500 C   0  0  0  0  0  0  0  0  0  0  0  0
   -2.3449   -2.9696   -5.4597 H   0  0  0  0  0  0  0  0  0  0  0  0
    3.8460   -0.4505   -2.3787 C   0  0  0  0  0  0  0  0  0  0  0  0
   -1.2559   -1.9199   -6.3373 H   0  0  0  0  0  0  0  0  0  0  0  0
   -0.1196   -2.4399   -3.7860 C   0  0  0  0  0  0  0  0  0  0  0  0
   -1.3938   -3.6254   -6.8062 H   0  0  0  0  0  0  0  0  0  0  0  0
   -4.1112   -1.6840    1.8637 C   0  0  0  0  0  0  0  0  0  0  0  0
    0.3352   -6.7360   -0.9753 C   0  0  0  0  0  0  0  0  0  0  0  0
    3.5508   -2.4843    1.4210 C   0  0  0  0  0  0  0  0  0  0  0  0
    0.4663   -6.3457   -1.9863 H   0  0  0  0  0  0  0  0  0  0  0  0
   -0.2943   -2.0721    4.0234 C   0  0  0  0  0  0  0  0  0  0  0  0
    1.3100   -6.6668   -0.4882 H   0  0  0  0  0  0  0  0  0  0  0  0
    0.8876   -2.8457    1.7180 H   0  0  0  0  0  0  0  0  0  0  0  0
    0.0488   -7.7857   -1.0379 H   0  0  0  0  0  0  0  0  0  0  0  0
    1.2747   -0.2106   -3.1607 H   0  0  0  0  0  0  0  0  0  0  0  0
   -6.3172   -2.9520    1.6364 C   0  0  0  0  0  0  0  0  0  0  0  0
   -3.4024    0.3335   -0.0681 H   0  0  0  0  0  0  0  0  0  0  0  0
   -6.3436   -2.8290    0.5521 H   0  0  0  0  0  0  0  0  0  0  0  0
    1.4337    2.6823    1.5922 H   0  0  0  0  0  0  0  0  0  0  0  0
   -5.8533   -3.9227    1.8229 H   0  0  0  0  0  0  0  0  0  0  0  0
   -0.7009   -5.9480   -0.2279 C   0  0  0  0  0  0  0  0  0  0  0  0
   -7.3394   -2.9728    2.0138 H   0  0  0  0  0  0  0  0  0  0  0  0
   -1.8180   -6.4788    0.2677 C   0  0  0  0  0  0  0  0  0  0  0  0
   -5.3680    4.3293   -0.6181 C   0  0  0  0  0  0  0  0  0  0  0  0
   -2.0352   -7.5338    0.1549 H   0  0  0  0  0  0  0  0  0  0  0  0
   -4.6533    5.0786   -0.9643 H   0  0  0  0  0  0  0  0  0  0  0  0
   -2.5381   -5.8637    0.7887 H   0  0  0  0  0  0  0  0  0  0  0  0
   -5.3981    3.5568   -1.3888 H   0  0  0  0  0  0  0  0  0  0  0  0
   -0.0099    2.8161    5.3019 C   0  0  0  0  0  0  0  0  0  0  0  0
   -6.3524    4.7903   -0.5392 H   0  0  0  0  0  0  0  0  0  0  0  0
    0.8624    2.4889    6.2546 C   0  0  0  0  0  0  0  0  0  0  0  0
    1.7007    6.5076   -1.1357 C   0  0  0  0  0  0  0  0  0  0  0  0
    0.8070    2.9313    7.2416 H   0  0  0  0  0  0  0  0  0  0  0  0
    2.6625    6.1925   -0.7264 H   0  0  0  0  0  0  0  0  0  0  0  0
    1.6491    1.7726    6.0643 H   0  0  0  0  0  0  0  0  0  0  0  0
    1.6593    6.1216   -2.1559 H   0  0  0  0  0  0  0  0  0  0  0  0
    0.5628    5.9759   -0.3138 C   0  0  0  0  0  0  0  0  0  0  0  0
    1.6739    7.5965   -1.1710 H   0  0  0  0  0  0  0  0  0  0  0  0
   -0.3434    6.7521    0.2791 C   0  0  0  0  0  0  0  0  0  0  0  0
   -5.8970   -1.7552   -3.2051 C   0  0  0  0  0  0  0  0  0  0  0  0
   -0.2994    7.8308    0.1936 H   0  0  0  0  0  0  0  0  0  0  0  0
   -5.3374   -2.5196   -3.7480 H   0  0  0  0  0  0  0  0  0  0  0  0
   -1.1478    6.3229    0.8592 H   0  0  0  0  0  0  0  0  0  0  0  0
   -5.9049   -2.0695   -2.1599 H   0  0  0  0  0  0  0  0  0  0  0  0
   -0.2709   -3.2952   -5.0103 C   0  0  0  0  0  0  0  0  0  0  0  0
   -6.9206   -1.7367   -3.5789 H   0  0  0  0  0  0  0  0  0  0  0  0
    0.5655   -4.3150   -5.1999 C   0  0  0  0  0  0  0  0  0  0  0  0
    1.5498    4.0033   -5.2809 C   0  0  0  0  0  0  0  0  0  0  0  0
    0.4860   -4.9505   -6.0732 H   0  0  0  0  0  0  0  0  0  0  0  0
    1.6925    4.6847   -4.4404 H   0  0  0  0  0  0  0  0  0  0  0  0
    1.3460   -4.5325   -4.4846 H   0  0  0  0  0  0  0  0  0  0  0  0
    2.4578    3.3999   -5.3445 H   0  0  0  0  0  0  0  0  0  0  0  0
    5.1522   -0.5748   -3.1107 C   0  0  0  0  0  0  0  0  0  0  0  0
    1.4538    4.5882   -6.1955 H   0  0  0  0  0  0  0  0  0  0  0  0
    5.6180   -1.7860   -3.4131 C   0  0  0  0  0  0  0  0  0  0  0  0
    0.3394    3.1400   -5.0742 C   0  0  0  0  0  0  0  0  0  0  0  0
    6.5556   -1.9108   -3.9405 H   0  0  0  0  0  0  0  0  0  0  0  0
   -0.7027    3.1181   -5.9043 C   0  0  0  0  0  0  0  0  0  0  0  0
    5.0685   -2.6755   -3.1392 H   0  0  0  0  0  0  0  0  0  0  0  0
   -0.7253    3.7383   -6.7919 H   0  0  0  0  0  0  0  0  0  0  0  0
    5.3126    2.3714    1.6857 C   0  0  0  0  0  0  0  0  0  0  0  0
   -1.5552    2.4840   -5.7049 H   0  0  0  0  0  0  0  0  0  0  0  0
  1 33  1  0  0  0  0
  1 69  1  0  0  0  0
  1 31  1  0  0  0  0
  2  4  1  0  0  0  0
  2  6  1  0  0  0  0
  3 37  1  0  0  0  0
  3 75  1  0  0  0  0
  3 25  1  0  0  0  0
  3 15  1  0  0  0  0
  5 17  1  0  0  0  0
  5 69  1  0  0  0  0
  5 59  1  0  0  0  0
  7 39  1  0  0  0  0
  7 55  1  0  0  0  0
  8 10  1  0  0  0  0
  9 27  1  6  0  0  0
  9 63  1  0  0  0  0
  9 13  1  0  0  0  0
  9 65  1  0  0  0  0
 10 12  1  0  0  0  0
 10 14  1  0  0  0  0
 11 73  1  0  0  0  0
 11 75  1  0  0  0  0
 11 67  1  0  0  0  0
 13 77  1  0  0  0  0
 15 77  1  0  0  0  0
 16 18  2  0  0  0  0
 17 79  1  0  0  0  0
 18 20  1  0  0  0  0
 18 22  1  0  0  0  0
 19 11  1  0  0  0  0
 21  1  1  0  0  0  0
 23  7  1  0  0  0  0
 24 83  1  0  0  0  0
 24 26  2  0  0  0  0
 26 28  1  0  0  0  0
 26 30  1  0  0  0  0
 29 83  2  0  0  0  0
 31 85  1  0  0  0  0
 32128  1  0  0  0  0
 32 89  1  0  0  0  0
 33 87  1  0  0  0  0
 34 32  2  0  0  0  0
 35  3  1  0  0  0  0
 36 34  1  0  0  0  0
 37107  1  0  0  0  0
 38 34  1  0  0  0  0
 39  3  1  0  0  0  0
 40 42  1  0  0  0  0
 40 80  1  0  0  0  0
 41 89  1  0  0  0  0
 41  7  1  0  0  0  0
 42 44  1  0  0  0  0
 43  1  1  0  0  0  0
 46 42  1  0  0  0  0
 47  5  1  0  0  0  0
 48 54  1  0  0  0  0
 48149  1  0  0  0  0
 49  5  1  0  0  0  0
 50 48  1  0  0  0  0
 51  7  1  0  0  0  0
 52 48  1  0  0  0  0
 53  7  1  0  0  0  0
 55 11  1  0  0  0  0
 56 62  1  0  0  0  0
 57 11  1  0  0  0  0
 57 95  1  0  0  0  0
 58 56  1  0  0  0  0
 59 97  1  0  0  0  0
 60 56  1  0  0  0  0
 64 70  1  0  0  0  0
 64  8  1  0  0  0  0
 65 99  1  0  0  0  0
 66 64  1  0  0  0  0
 67 99  1  0  0  0  0
 68 64  1  0  0  0  0
 72141  1  0  0  0  0
 72 76  1  0  0  0  0
 73101  1  0  0  0  0
 74 72  1  0  0  0  0
 77117  2  0  0  0  0
 78 72  1  0  0  0  0
 79 19  1  0  0  0  0
 80 84  1  0  0  0  0
 80 86  1  0  0  0  0
 81 23  1  0  0  0  0
 81 21  1  0  0  0  0
 82 80  1  0  0  0  0
 83 25  1  0  0  0  0
 85149  2  0  0  0  0
 85 27  1  0  0  0  0
 87 35  1  0  0  0  0
 88 90  1  0  0  0  0
 88133  1  0  0  0  0
 89 45  2  0  0  0  0
 91 43  1  0  0  0  0
 91 47  1  0  0  0  0
 92 88  1  0  0  0  0
 93 51  1  0  0  0  0
 93 49  1  0  0  0  0
 94 88  1  0  0  0  0
 95 16  1  0  0  0  0
 95 61  2  0  0  0  0
 96100  1  0  0  0  0
 96109  1  0  0  0  0
 97  8  2  0  0  0  0
 97 63  1  0  0  0  0
 98 96  1  0  0  0  0
 99 40  2  0  0  0  0
102 96  1  0  0  0  0
103 53  1  0  0  0  0
104108  1  0  0  0  0
104110  1  0  0  0  0
104 16  1  0  0  0  0
105 71  1  0  0  0  0
106104  1  0  0  0  0
109 79  2  0  0  0  0
109111  1  0  0  0  0
111115  1  0  0  0  0
112118  1  0  0  0  0
112 24  1  0  0  0  0
113111  1  0  0  0  0
114112  1  0  0  0  0
116112  1  0  0  0  0
117 56  1  0  0  0  0
117119  1  0  0  0  0
119121  1  0  0  0  0
120122  1  0  0  0  0
120125  1  0  0  0  0
123119  1  0  0  0  0
124120  1  0  0  0  0
125 87  2  0  0  0  0
125127  1  0  0  0  0
126120  1  0  0  0  0
127131  1  0  0  0  0
128132  1  0  0  0  0
129127  1  0  0  0  0
130128  1  0  0  0  0
133 93  2  0  0  0  0
134128  1  0  0  0  0
135133  1  0  0  0  0
135139  1  0  0  0  0
136144  1  0  0  0  0
136138  1  0  0  0  0
137135  1  0  0  0  0
140136  1  0  0  0  0
141 91  2  0  0  0  0
142136  1  0  0  0  0
143147  1  0  0  0  0
143141  1  0  0  0  0
144 81  2  0  0  0  0
145143  1  0  0  0  0
146150  1  0  0  0  0
146144  1  0  0  0  0
148146  1  0  0  0  0
149  2  1  0  0  0  0
M  RAD  8   2   2  10   2  42   2  71   2 111   2 119   2 127   2 135   2
M  RAD  2 143   2 146   2
M  END
$$$$
